# Supplementary material for: (N′,N′′Z,N′,N′′E)-N′,N′′-[1-(4-Chloro­phen­yl)ethane-1,2-diyl­idene]bis­(3-methyl-1-benzofuran-2-carbohydrazide)
Source: Acta Crystallogr Sect E Struct Rep Online. 2012 Jul 10;68(Pt 8):o2405–6. doi: 10.1107/S1600536812030504 (PMC3414328; doi:10.1107/S1600536812030504)
Supplement: Supplementary file 1 [file e-68-o2405-sup1.cif]

##############################################################################
#                                                                            #
# This CIF contains the data in a paper accepted for publication in          #
# Acta Crystallographica Section E. It conforms to the requirements of       #
# Notes for Authors for Acta Crystallographica Section E, and has been       #
# peer reviewed under the auspices of the IUCr Commission on Journals.       #
#                                                                            #
# Full details of the Crystallographic Information File format               #
# are given in the paper "The Crystallographic Information File (CIF):       #
# a New Standard Archive File for Crystallography" by S. R. Hall, F. H.      #
# Allen and I. D. Brown [Acta Cryst. (1991), A47, 655-685].                  #
#                                                                            #
# The current version of the core CIF dictionary is obtainable from          #
# ftp://ftp.iucr.org/pub/cif_core.dic.                                       #
#                                                                            #
# Software is freely available for graphical display of the structure(s)     #
# in this CIF. For information consult the CIF software page                 #
# http://www.iucr.org/resources/cif/software.                                #
#                                                                            #
# This file may be used for bona fide research purposes within the           #
# scientific community so long as proper attribution is given to the journal # 
# article from which it was obtained.                                        #
#                                                                            #
##############################################################################
data_global
_audit_creation_method     'form.cif (version 2.0)'
_journal_data_validation_number     ?
_journal_date_recd_electronic     2012-07-03
_journal_date_accepted     2012-07-04
_journal_name_full     'Acta Crystallographica, Section E'
_journal_year     2012
_journal_volume     68
_journal_issue      8
_journal_page_first     o2405
_journal_page_last     o2406
_journal_paper_category     QO
_journal_paper_doi     10.1107/S1600536812030504
_journal_coeditor_code     IS5163
_publ_contact_author_name     'Professor Fun, Hoong-Kun'
_publ_contact_author_address
;
X-ray Crystallography Unit
School of Physics
Universiti Sains Malaysia
11800 USM, Penang
Malaysia
;
_publ_contact_author_email     hkfun@usm.my
_publ_contact_author_fax     '604 6579150'
_publ_contact_author_phone     '604 6533652'
_publ_section_title
;\
(<i>N</i>',<i>N</i>''<i>Z</i>,<i>N</i>',<i>N</i>''<i>E</i>)-<i>N</i>',\
<i>N</i>''-[1-(4-Chlorophenyl)ethane-1,2-diylidene]bis(3-methyl-1-\
benzofuran-2-carbohydrazide)
;
loop_
    _publ_author_name
    _publ_author_footnote
    _publ_author_address
    'Fun, Hoong-Kun'
;
Thomson Reuters ResearcherID: A-3561-2009.
;
;
X-ray Crystallography Unit
School of Physics
Universiti Sains Malaysia
11800 USM, Penang
Malaysia
;
    'Tze Shyang Chia' ?
;
X-ray Crystallography Unit
School of Physics
Universiti Sains Malaysia
11800 USM, Penang
Malaysia
;
    'Ahmed M. Alafeefy' ?
;
Department of Pharmaceutical Chemistry
College of Pharmacy
Salman Bin Abdulaziz University
PO Box 173
Alkharj 11942
Saudi Arabia
;
    'Hatem A. Abdel-Aziz' ?
;
Department of Pharmaceutical Chemistry
College of Pharmacy
King Saud University
PO Box 2457
Riyadh 11451
Saudi Arabia
;
data_I
_audit_creation_method     SHELXL97
_chemical_name_systematic
;
(<i>N</i>',<i>N</i>''<i>Z</i>,<i>N</i>',<i>N</i>''<i>E</i>)-
<i>N</i>',<i>N</i>''-[1-(4-Chlorophenyl)ethane-1,2-diylidene]bis(3-
methyl-1-benzofuran-2-carbohydrazide)
;
_chemical_name_common     ?
_chemical_formula_moiety     'C28 H21 Cl N4 O4'
_chemical_formula_sum     'C28 H21 Cl N4 O4'
_chemical_formula_iupac     'C28 H21 Cl N4 O4'
_chemical_formula_weight     512.94
_chemical_melting_point     ?
_symmetry_cell_setting     monoclinic
_symmetry_space_group_name_H-M     'P 21/c'
_symmetry_space_group_name_Hall     '-P 2ybc'
loop_
    _symmetry_equiv_pos_as_xyz
    'x, y, z'
    '-x, y+1/2, -z+1/2'
    '-x, -y, -z'
    'x, -y-1/2, z-1/2'
_cell_length_a     7.5539(9)
_cell_length_b     23.332(3)
_cell_length_c     13.6027(16)
_cell_angle_alpha     90.00
_cell_angle_beta     94.275(2)
_cell_angle_gamma     90.00
_cell_volume     2390.8(5)
_cell_formula_units_Z     4
_cell_measurement_reflns_used     4684
_cell_measurement_theta_min     2.30
_cell_measurement_theta_max     29.75
_cell_measurement_temperature     100.0(10)
_exptl_crystal_description     block
_exptl_crystal_colour     colourless
_exptl_crystal_size_max     0.30
_exptl_crystal_size_mid     0.11
_exptl_crystal_size_min     0.09
_exptl_crystal_density_diffrn     1.425
_exptl_crystal_density_meas     ?
_exptl_crystal_density_method     'not measured'
_exptl_crystal_F_000     1064
_exptl_absorpt_coefficient_mu     0.204
_exptl_absorpt_correction_type     multi-scan
_exptl_absorpt_process_details     '(SADABS; Bruker, 2009)'
_exptl_absorpt_correction_T_min     0.9418
_exptl_absorpt_correction_T_max     0.9828
_exptl_special_details
;
The crystal was placed in the cold stream of an Oxford Cryosystems Cobra
open-flow nitrogen cryostat (Cosier & Glazer, 1986) operating at 100.0 (1) K.
;
_diffrn_ambient_temperature     100.0(10)
_diffrn_radiation_type     MoK\a
_diffrn_radiation_wavelength     0.71073
_diffrn_radiation_source     'fine-focus sealed tube'
_diffrn_radiation_monochromator     graphite
_diffrn_measurement_device_type     'Bruker APEX DUO CCD area-detector'
_diffrn_measurement_method     '\f and \w'
_diffrn_detector_area_resol_mean     ?
_diffrn_reflns_number     19379
_diffrn_reflns_av_R_equivalents     0.0425
_diffrn_reflns_av_sigmaI/netI     0.0543
_diffrn_reflns_theta_min     2.30
_diffrn_reflns_theta_max     29.90
_diffrn_reflns_theta_full     29.90
_diffrn_measured_fraction_theta_max     0.991
_diffrn_measured_fraction_theta_full     0.991
_diffrn_reflns_limit_h_min     -7
_diffrn_reflns_limit_h_max     10
_diffrn_reflns_limit_k_min     -32
_diffrn_reflns_limit_k_max     28
_diffrn_reflns_limit_l_min     -18
_diffrn_reflns_limit_l_max     18
_diffrn_standards_number     0
_diffrn_standards_interval_count     .
_diffrn_standards_interval_time     .
_diffrn_standards_decay_%     ?
_refine_special_details
;
Refinement of <i>F</i>^2^ against ALL reflections. The weighted <i>R</i>-factor
<i>wR</i> and goodness of fit <i>S</i> are based on <i>F</i>^2^, conventional
<i>R</i>-factors <i>R</i> are based on <i>F</i>, with <i>F</i> set to zero for
negative <i>F</i>^2^. The threshold expression of <i>F</i>^2^ >
\s(<i>F</i>^2^) is used only for calculating <i>R</i>-factors(gt) <i>etc</i>.
and is not relevant to the choice of reflections for refinement.
<i>R</i>-factors based on <i>F</i>^2^ are statistically about twice as large
as those based on <i>F</i>, and <i>R</i>-factors based on ALL data will be
even larger.
;
_reflns_number_total     6850
_reflns_number_gt     4662
_reflns_threshold_expression     I>2\s(I)
_refine_ls_structure_factor_coef     Fsqd
_refine_ls_matrix_type     full
_refine_ls_R_factor_all     0.0841
_refine_ls_R_factor_gt     0.0482
_refine_ls_wR_factor_gt     0.1216
_refine_ls_wR_factor_ref     0.1438
_refine_ls_goodness_of_fit_ref     1.029
_refine_ls_restrained_S_all     1.029
_refine_ls_number_reflns     6850
_refine_ls_number_parameters     344
_refine_ls_number_restraints     0
_refine_ls_hydrogen_treatment     mixed
_refine_ls_weighting_scheme     calc
_refine_ls_weighting_details
       'calc w = 1/[\s^2^(Fo^2^)+(0.0696P)^2^+0.8585P] where P=(Fo^2^+2Fc^2^)/3'
_atom_sites_solution_hydrogens     geom
_atom_sites_solution_primary     direct
_atom_sites_solution_secondary     difmap
_refine_ls_shift/su_max     0.001
_refine_ls_shift/su_mean     0.000
_refine_diff_density_max     0.356
_refine_diff_density_min     -0.487
_refine_ls_extinction_method     none
_refine_ls_extinction_coef     ?
loop_
    _atom_type_symbol
    _atom_type_description
    _atom_type_scat_dispersion_real
    _atom_type_scat_dispersion_imag
    _atom_type_scat_source
    'C' 'C' 0.0033 0.0016
                         'International Tables Vol C Tables 4.2.6.8 and 6.1.1.4'
    'H' 'H' 0.0000 0.0000
                         'International Tables Vol C Tables 4.2.6.8 and 6.1.1.4'
    'N' 'N' 0.0061 0.0033
                         'International Tables Vol C Tables 4.2.6.8 and 6.1.1.4'
    'O' 'O' 0.0106 0.0060
                         'International Tables Vol C Tables 4.2.6.8 and 6.1.1.4'
    'Cl' 'Cl' 0.1484 0.1585
                         'International Tables Vol C Tables 4.2.6.8 and 6.1.1.4'
_computing_data_collection     'APEX2 (Bruker, 2009)'
_computing_cell_refinement     'SAINT (Bruker, 2009)'
_computing_data_reduction     'SAINT (Bruker, 2009)'
_computing_structure_solution     'SHELXTL (Sheldrick, 2008)'
_computing_structure_refinement     'SHELXTL (Sheldrick, 2008)'
_computing_molecular_graphics     'SHELXTL (Sheldrick, 2008)'
_computing_publication_material
;
SHELXTL (Sheldrick, 2008) and PLATON (Spek, 2009)
;
loop_
    _atom_site_type_symbol
    _atom_site_label
    _atom_site_fract_x
    _atom_site_fract_y
    _atom_site_fract_z
    _atom_site_U_iso_or_equiv
    _atom_site_adp_type
    _atom_site_calc_flag
    _atom_site_refinement_flags
    _atom_site_occupancy
    _atom_site_symmetry_multiplicity
    _atom_site_disorder_assembly
    _atom_site_disorder_group
    Cl Cl1 0.45030(7) 0.51063(2) 0.65612(4) 0.02517(13) Uani d . 1 1 . .
    O O1 -0.18297(18) 0.91093(5) 0.50974(9) 0.0174(3) Uani d . 1 1 . .
    O O2 0.0296(2) 0.84287(6) 0.72023(9) 0.0260(3) Uani d . 1 1 . .
    O O3 -0.26774(18) 0.77075(5) 0.10805(9) 0.0182(3) Uani d . 1 1 . .
    O O4 -0.1284(2) 0.88213(6) 0.27065(10) 0.0275(3) Uani d . 1 1 . .
    N N1 0.0177(2) 0.81923(6) 0.55642(11) 0.0161(3) Uani d . 1 1 . .
    N N2 0.1004(2) 0.76847(6) 0.57851(11) 0.0161(3) Uani d . 1 1 . .
    N N3 0.0059(2) 0.78780(7) 0.36930(10) 0.0175(3) Uani d . 1 1 . .
    N N4 -0.0473(2) 0.78768(7) 0.27125(11) 0.0190(3) Uani d . 1 1 . .
    C C1 -0.2346(2) 0.96694(8) 0.49610(13) 0.0166(4) Uani d . 1 1 . .
    C C2 -0.3267(3) 0.98844(8) 0.41213(14) 0.0207(4) Uani d . 1 1 . .
    H H2A -0.3607 0.9653 0.3583 0.025 Uiso calc R 1 1 . .
    C C3 -0.3650(3) 1.04656(9) 0.41339(15) 0.0238(4) Uani d . 1 1 . .
    H H3A -0.4277 1.0631 0.3591 0.029 Uiso calc R 1 1 . .
    C C4 -0.3112(3) 1.08106(9) 0.49488(15) 0.0242(4) Uani d . 1 1 . .
    H H4A -0.3386 1.1199 0.4930 0.029 Uiso calc R 1 1 . .
    C C5 -0.2186(3) 1.05869(8) 0.57782(15) 0.0211(4) Uani d . 1 1 . .
    H H5A -0.1820 1.0820 0.6310 0.025 Uiso calc R 1 1 . .
    C C6 -0.1818(2) 0.99973(8) 0.57888(13) 0.0168(4) Uani d . 1 1 . .
    C C7 -0.0928(2) 0.96115(8) 0.64901(13) 0.0171(4) Uani d . 1 1 . .
    C C8 -0.0978(2) 0.90913(8) 0.60363(12) 0.0167(4) Uani d . 1 1 . .
    C C9 -0.0134(3) 0.85473(8) 0.63364(12) 0.0174(4) Uani d . 1 1 . .
    C C10 0.1336(2) 0.73377(7) 0.50707(12) 0.0154(3) Uani d . 1 1 . .
    C C11 0.2211(2) 0.67909(8) 0.53963(13) 0.0157(3) Uani d . 1 1 . .
    C C12 0.2970(3) 0.67412(8) 0.63637(13) 0.0212(4) Uani d . 1 1 . .
    H H12A 0.3000 0.7059 0.6776 0.025 Uiso calc R 1 1 . .
    C C13 0.3677(3) 0.62277(8) 0.67172(14) 0.0225(4) Uani d . 1 1 . .
    H H13A 0.4167 0.6200 0.7363 0.027 Uiso calc R 1 1 . .
    C C14 0.3648(3) 0.57558(8) 0.60979(14) 0.0195(4) Uani d . 1 1 . .
    C C15 0.2966(3) 0.57942(8) 0.51350(14) 0.0232(4) Uani d . 1 1 . .
    H H15A 0.2980 0.5477 0.4721 0.028 Uiso calc R 1 1 . .
    C C16 0.2252(3) 0.63126(8) 0.47841(14) 0.0205(4) Uani d . 1 1 . .
    H H16A 0.1796 0.6340 0.4132 0.025 Uiso calc R 1 1 . .
    C C17 0.0845(3) 0.74172(8) 0.40184(13) 0.0186(4) Uani d . 1 1 . .
    H H17A 0.1104 0.7130 0.3576 0.022 Uiso calc R 1 1 . .
    C C18 -0.1258(3) 0.83580(8) 0.22966(13) 0.0180(4) Uani d . 1 1 . .
    C C19 -0.2064(2) 0.82603(8) 0.12888(13) 0.0168(4) Uani d . 1 1 . .
    C C20 -0.2279(3) 0.86146(8) 0.04978(13) 0.0172(4) Uani d . 1 1 . .
    C C21 -0.3092(3) 0.82657(8) -0.02879(13) 0.0188(4) Uani d . 1 1 . .
    C C22 -0.3632(3) 0.83616(9) -0.12821(14) 0.0266(4) Uani d . 1 1 . .
    H H22A -0.3489 0.8719 -0.1570 0.032 Uiso calc R 1 1 . .
    C C23 -0.4381(3) 0.79104(10) -0.18212(15) 0.0328(5) Uani d . 1 1 . .
    H H23A -0.4758 0.7966 -0.2481 0.039 Uiso calc R 1 1 . .
    C C24 -0.4586(3) 0.73683(10) -0.13934(16) 0.0324(5) Uani d . 1 1 . .
    H H24A -0.5101 0.7074 -0.1777 0.039 Uiso calc R 1 1 . .
    C C25 -0.4041(3) 0.72607(9) -0.04164(15) 0.0257(4) Uani d . 1 1 . .
    H H25A -0.4157 0.6901 -0.0132 0.031 Uiso calc R 1 1 . .
    C C26 -0.3311(2) 0.77218(8) 0.01104(13) 0.0189(4) Uani d . 1 1 . .
    C C27 -0.1779(3) 0.92302(8) 0.04235(15) 0.0252(4) Uani d . 1 1 . .
    H H27A -0.1037 0.9338 0.0997 0.038 Uiso calc R 1 1 . .
    H H27B -0.2833 0.9462 0.0380 0.038 Uiso calc R 1 1 . .
    H H27C -0.1146 0.9287 -0.0155 0.038 Uiso calc R 1 1 . .
    C C28 -0.0066(3) 0.97664(8) 0.74798(14) 0.0230(4) Uani d . 1 1 . .
    H H28A 0.0764 0.9473 0.7696 0.034 Uiso calc R 1 1 . .
    H H28B -0.0956 0.9802 0.7944 0.034 Uiso calc R 1 1 . .
    H H28C 0.0549 1.0124 0.7435 0.034 Uiso calc R 1 1 . .
    H H1N1 -0.013(3) 0.8287(9) 0.4940(17) 0.023(6) Uiso d . 1 1 . .
    H H1N4 -0.033(3) 0.7535(12) 0.2352(19) 0.043(7) Uiso d . 1 1 . .
loop_
    _atom_site_aniso_label
    _atom_site_aniso_U_11
    _atom_site_aniso_U_22
    _atom_site_aniso_U_33
    _atom_site_aniso_U_12
    _atom_site_aniso_U_13
    _atom_site_aniso_U_23
    Cl1 0.0302(3) 0.0151(2) 0.0296(2) 0.00422(19) -0.00130(19) 0.00252(17)
    O1 0.0233(7) 0.0133(6) 0.0152(6) -0.0004(5) -0.0006(5) -0.0009(5)
    O2 0.0435(9) 0.0199(7) 0.0143(6) 0.0074(6) 0.0013(6) 0.0017(5)
    O3 0.0223(7) 0.0133(6) 0.0182(6) -0.0003(5) -0.0025(5) -0.0016(5)
    O4 0.0436(9) 0.0151(7) 0.0226(7) 0.0026(6) -0.0047(6) -0.0031(5)
    N1 0.0245(8) 0.0101(7) 0.0135(7) 0.0008(6) -0.0003(6) -0.0001(5)
    N2 0.0192(8) 0.0098(7) 0.0191(7) 0.0006(6) 0.0004(6) 0.0005(5)
    N3 0.0210(8) 0.0174(8) 0.0138(7) -0.0005(6) -0.0016(6) -0.0002(5)
    N4 0.0260(9) 0.0158(8) 0.0145(7) 0.0032(6) -0.0027(6) -0.0025(6)
    C1 0.0168(9) 0.0122(8) 0.0209(8) -0.0009(7) 0.0028(7) 0.0002(6)
    C2 0.0196(9) 0.0201(10) 0.0222(9) -0.0016(7) 0.0005(7) 0.0025(7)
    C3 0.0198(10) 0.0225(10) 0.0289(10) 0.0013(8) 0.0005(8) 0.0067(8)
    C4 0.0219(10) 0.0138(9) 0.0375(11) 0.0032(7) 0.0059(8) 0.0039(8)
    C5 0.0197(9) 0.0147(9) 0.0293(10) -0.0006(7) 0.0040(8) -0.0036(7)
    C6 0.0162(9) 0.0149(9) 0.0196(8) 0.0002(7) 0.0034(7) -0.0011(6)
    C7 0.0188(9) 0.0143(9) 0.0182(8) -0.0005(7) 0.0022(7) -0.0011(6)
    C8 0.0207(9) 0.0150(9) 0.0143(7) -0.0012(7) 0.0002(7) -0.0007(6)
    C9 0.0227(10) 0.0133(9) 0.0165(8) -0.0010(7) 0.0029(7) -0.0017(6)
    C10 0.0161(9) 0.0128(8) 0.0169(8) -0.0015(6) -0.0006(6) -0.0005(6)
    C11 0.0147(9) 0.0135(8) 0.0188(8) -0.0010(7) 0.0011(6) -0.0010(6)
    C12 0.0251(10) 0.0177(9) 0.0201(8) 0.0024(8) -0.0033(7) -0.0046(7)
    C13 0.0264(11) 0.0205(10) 0.0197(9) 0.0041(8) -0.0031(7) -0.0011(7)
    C14 0.0195(9) 0.0132(9) 0.0258(9) 0.0008(7) 0.0021(7) 0.0018(7)
    C15 0.0301(11) 0.0136(9) 0.0257(9) 0.0020(8) -0.0002(8) -0.0047(7)
    C16 0.0259(10) 0.0164(9) 0.0187(8) 0.0005(7) -0.0022(7) -0.0019(7)
    C17 0.0231(10) 0.0156(9) 0.0168(8) 0.0009(7) -0.0003(7) -0.0026(6)
    C18 0.0218(9) 0.0151(9) 0.0171(8) -0.0010(7) 0.0014(7) -0.0016(6)
    C19 0.0199(9) 0.0118(8) 0.0183(8) -0.0003(7) -0.0005(7) -0.0029(6)
    C20 0.0190(9) 0.0141(9) 0.0184(8) 0.0020(7) 0.0007(7) -0.0009(6)
    C21 0.0198(9) 0.0192(10) 0.0172(8) 0.0038(7) 0.0005(7) -0.0011(7)
    C22 0.0363(12) 0.0248(11) 0.0181(9) 0.0076(9) -0.0025(8) -0.0002(7)
    C23 0.0401(13) 0.0350(13) 0.0217(9) 0.0093(10) -0.0093(9) -0.0075(8)
    C24 0.0343(13) 0.0308(12) 0.0300(11) 0.0039(9) -0.0110(9) -0.0124(9)
    C25 0.0247(10) 0.0205(10) 0.0308(10) 0.0002(8) -0.0049(8) -0.0062(8)
    C26 0.0171(9) 0.0202(9) 0.0187(8) 0.0022(7) -0.0017(7) -0.0027(7)
    C27 0.0329(12) 0.0168(10) 0.0259(9) -0.0006(8) 0.0031(8) 0.0012(7)
    C28 0.0298(11) 0.0191(10) 0.0196(8) 0.0000(8) -0.0007(8) -0.0060(7)
_geom_special_details
;
All e.s.d.'s (except the e.s.d. in the dihedral angle between two l.s. planes)
are estimated using the full covariance matrix. The cell e.s.d.'s are taken
into account individually in the estimation of e.s.d.'s in distances, angles
and torsion angles; correlations between e.s.d.'s in cell parameters are only
used when they are defined by crystal symmetry. An approximate (isotropic)
treatment of cell e.s.d.'s is used for estimating e.s.d.'s involving l.s.
planes.
;
loop_
    _geom_bond_atom_site_label_1
    _geom_bond_atom_site_label_2
    _geom_bond_site_symmetry_2
    _geom_bond_distance
    _geom_bond_publ_flag
    Cl1 C14 . 1.7465(19) ?
    O1 C1 . 1.372(2) ?
    O1 C8 . 1.387(2) ?
    O2 C9 . 1.230(2) ?
    O3 C26 . 1.370(2) ?
    O3 C19 . 1.392(2) ?
    O4 C18 . 1.217(2) ?
    N1 N2 . 1.362(2) ?
    N1 C9 . 1.372(2) ?
    N1 H1N1 . 0.89(2) ?
    N2 C10 . 1.304(2) ?
    N3 C17 . 1.291(2) ?
    N3 N4 . 1.364(2) ?
    N4 C18 . 1.372(2) ?
    N4 H1N4 . 0.95(3) ?
    C1 C2 . 1.386(3) ?
    C1 C6 . 1.395(2) ?
    C2 C3 . 1.387(3) ?
    C2 H2A . 0.9300 ?
    C3 C4 . 1.405(3) ?
    C3 H3A . 0.9300 ?
    C4 C5 . 1.385(3) ?
    C4 H4A . 0.9300 ?
    C5 C6 . 1.403(3) ?
    C5 H5A . 0.9300 ?
    C6 C7 . 1.441(2) ?
    C7 C8 . 1.361(2) ?
    C7 C28 . 1.496(2) ?
    C8 C9 . 1.465(3) ?
    C10 C17 . 1.463(2) ?
    C10 C11 . 1.489(2) ?
    C11 C16 . 1.394(2) ?
    C11 C12 . 1.400(2) ?
    C12 C13 . 1.383(3) ?
    C12 H12A . 0.9300 ?
    C13 C14 . 1.386(3) ?
    C13 H13A . 0.9300 ?
    C14 C15 . 1.374(3) ?
    C15 C16 . 1.394(3) ?
    C15 H15A . 0.9300 ?
    C16 H16A . 0.9300 ?
    C17 H17A . 0.9300 ?
    C18 C19 . 1.476(2) ?
    C19 C20 . 1.357(2) ?
    C20 C21 . 1.444(3) ?
    C20 C27 . 1.491(3) ?
    C21 C26 . 1.395(3) ?
    C21 C22 . 1.401(3) ?
    C22 C23 . 1.380(3) ?
    C22 H22A . 0.9300 ?
    C23 C24 . 1.406(3) ?
    C23 H23A . 0.9300 ?
    C24 C25 . 1.385(3) ?
    C24 H24A . 0.9300 ?
    C25 C26 . 1.384(3) ?
    C25 H25A . 0.9300 ?
    C27 H27A . 0.9600 ?
    C27 H27B . 0.9600 ?
    C27 H27C . 0.9600 ?
    C28 H28A . 0.9600 ?
    C28 H28B . 0.9600 ?
    C28 H28C . 0.9600 ?
loop_
    _geom_angle_atom_site_label_1
    _geom_angle_atom_site_label_2
    _geom_angle_atom_site_label_3
    _geom_angle_site_symmetry_1
    _geom_angle_site_symmetry_3
    _geom_angle
    _geom_angle_publ_flag
    C1 O1 C8 . . 105.12(13) ?
    C26 O3 C19 . . 105.10(14) ?
    N2 N1 C9 . . 117.26(14) ?
    N2 N1 H1N1 . . 120.4(14) ?
    C9 N1 H1N1 . . 122.3(14) ?
    C10 N2 N1 . . 119.09(15) ?
    C17 N3 N4 . . 115.35(15) ?
    N3 N4 C18 . . 119.22(15) ?
    N3 N4 H1N4 . . 118.1(16) ?
    C18 N4 H1N4 . . 122.6(16) ?
    O1 C1 C2 . . 125.17(16) ?
    O1 C1 C6 . . 110.60(15) ?
    C2 C1 C6 . . 124.24(17) ?
    C1 C2 C3 . . 115.84(18) ?
    C1 C2 H2A . . 122.1 ?
    C3 C2 H2A . . 122.1 ?
    C2 C3 C4 . . 121.44(18) ?
    C2 C3 H3A . . 119.3 ?
    C4 C3 H3A . . 119.3 ?
    C5 C4 C3 . . 121.71(18) ?
    C5 C4 H4A . . 119.1 ?
    C3 C4 H4A . . 119.1 ?
    C4 C5 C6 . . 117.75(18) ?
    C4 C5 H5A . . 121.1 ?
    C6 C5 H5A . . 121.1 ?
    C1 C6 C5 . . 119.00(17) ?
    C1 C6 C7 . . 106.45(16) ?
    C5 C6 C7 . . 134.54(17) ?
    C8 C7 C6 . . 105.12(15) ?
    C8 C7 C28 . . 128.27(17) ?
    C6 C7 C28 . . 126.54(16) ?
    C7 C8 O1 . . 112.71(16) ?
    C7 C8 C9 . . 130.51(16) ?
    O1 C8 C9 . . 116.43(15) ?
    O2 C9 N1 . . 123.33(17) ?
    O2 C9 C8 . . 122.71(16) ?
    N1 C9 C8 . . 113.93(15) ?
    N2 C10 C17 . . 126.98(16) ?
    N2 C10 C11 . . 114.60(15) ?
    C17 C10 C11 . . 118.30(15) ?
    C16 C11 C12 . . 117.99(17) ?
    C16 C11 C10 . . 122.49(16) ?
    C12 C11 C10 . . 119.47(16) ?
    C13 C12 C11 . . 121.25(17) ?
    C13 C12 H12A . . 119.4 ?
    C11 C12 H12A . . 119.4 ?
    C12 C13 C14 . . 119.25(17) ?
    C12 C13 H13A . . 120.4 ?
    C14 C13 H13A . . 120.4 ?
    C15 C14 C13 . . 121.03(17) ?
    C15 C14 Cl1 . . 120.19(15) ?
    C13 C14 Cl1 . . 118.78(14) ?
    C14 C15 C16 . . 119.41(17) ?
    C14 C15 H15A . . 120.3 ?
    C16 C15 H15A . . 120.3 ?
    C15 C16 C11 . . 121.00(17) ?
    C15 C16 H16A . . 119.5 ?
    C11 C16 H16A . . 119.5 ?
    N3 C17 C10 . . 121.18(16) ?
    N3 C17 H17A . . 119.4 ?
    C10 C17 H17A . . 119.4 ?
    O4 C18 N4 . . 124.01(16) ?
    O4 C18 C19 . . 122.89(17) ?
    N4 C18 C19 . . 113.10(15) ?
    C20 C19 O3 . . 112.62(15) ?
    C20 C19 C18 . . 131.24(17) ?
    O3 C19 C18 . . 116.11(15) ?
    C19 C20 C21 . . 105.23(16) ?
    C19 C20 C27 . . 128.68(17) ?
    C21 C20 C27 . . 126.09(16) ?
    C26 C21 C22 . . 119.06(18) ?
    C26 C21 C20 . . 106.37(15) ?
    C22 C21 C20 . . 134.56(19) ?
    C23 C22 C21 . . 118.0(2) ?
    C23 C22 H22A . . 121.0 ?
    C21 C22 H22A . . 121.0 ?
    C22 C23 C24 . . 121.32(19) ?
    C22 C23 H23A . . 119.3 ?
    C24 C23 H23A . . 119.3 ?
    C25 C24 C23 . . 121.77(19) ?
    C25 C24 H24A . . 119.1 ?
    C23 C24 H24A . . 119.1 ?
    C26 C25 C24 . . 115.7(2) ?
    C26 C25 H25A . . 122.1 ?
    C24 C25 H25A . . 122.1 ?
    O3 C26 C25 . . 125.22(18) ?
    O3 C26 C21 . . 110.68(16) ?
    C25 C26 C21 . . 124.09(17) ?
    C20 C27 H27A . . 109.5 ?
    C20 C27 H27B . . 109.5 ?
    H27A C27 H27B . . 109.5 ?
    C20 C27 H27C . . 109.5 ?
    H27A C27 H27C . . 109.5 ?
    H27B C27 H27C . . 109.5 ?
    C7 C28 H28A . . 109.5 ?
    C7 C28 H28B . . 109.5 ?
    H28A C28 H28B . . 109.5 ?
    C7 C28 H28C . . 109.5 ?
    H28A C28 H28C . . 109.5 ?
    H28B C28 H28C . . 109.5 ?
loop_
    _geom_torsion_atom_site_label_1
    _geom_torsion_atom_site_label_2
    _geom_torsion_atom_site_label_3
    _geom_torsion_atom_site_label_4
    _geom_torsion_site_symmetry_1
    _geom_torsion_site_symmetry_2
    _geom_torsion_site_symmetry_3
    _geom_torsion_site_symmetry_4
    _geom_torsion
    _geom_torsion_publ_flag
    C9 N1 N2 C10 . . . . -179.44(17) ?
    C17 N3 N4 C18 . . . . -177.48(17) ?
    C8 O1 C1 C2 . . . . -179.32(19) ?
    C8 O1 C1 C6 . . . . 0.6(2) ?
    O1 C1 C2 C3 . . . . -179.65(18) ?
    C6 C1 C2 C3 . . . . 0.5(3) ?
    C1 C2 C3 C4 . . . . 0.6(3) ?
    C2 C3 C4 C5 . . . . -0.4(3) ?
    C3 C4 C5 C6 . . . . -0.9(3) ?
    O1 C1 C6 C5 . . . . 178.29(16) ?
    C2 C1 C6 C5 . . . . -1.8(3) ?
    O1 C1 C6 C7 . . . . -0.6(2) ?
    C2 C1 C6 C7 . . . . 179.31(18) ?
    C4 C5 C6 C1 . . . . 2.0(3) ?
    C4 C5 C6 C7 . . . . -179.5(2) ?
    C1 C6 C7 C8 . . . . 0.4(2) ?
    C5 C6 C7 C8 . . . . -178.3(2) ?
    C1 C6 C7 C28 . . . . 177.63(19) ?
    C5 C6 C7 C28 . . . . -1.0(4) ?
    C6 C7 C8 O1 . . . . 0.0(2) ?
    C28 C7 C8 O1 . . . . -177.21(18) ?
    C6 C7 C8 C9 . . . . 172.82(19) ?
    C28 C7 C8 C9 . . . . -4.4(4) ?
    C1 O1 C8 C7 . . . . -0.4(2) ?
    C1 O1 C8 C9 . . . . -174.26(16) ?
    N2 N1 C9 O2 . . . . 0.1(3) ?
    N2 N1 C9 C8 . . . . 178.22(15) ?
    C7 C8 C9 O2 . . . . 24.7(3) ?
    O1 C8 C9 O2 . . . . -162.71(18) ?
    C7 C8 C9 N1 . . . . -153.5(2) ?
    O1 C8 C9 N1 . . . . 19.1(2) ?
    N1 N2 C10 C17 . . . . -2.9(3) ?
    N1 N2 C10 C11 . . . . -178.84(15) ?
    N2 C10 C11 C16 . . . . 162.87(18) ?
    C17 C10 C11 C16 . . . . -13.4(3) ?
    N2 C10 C11 C12 . . . . -14.7(3) ?
    C17 C10 C11 C12 . . . . 169.01(17) ?
    C16 C11 C12 C13 . . . . -2.5(3) ?
    C10 C11 C12 C13 . . . . 175.12(18) ?
    C11 C12 C13 C14 . . . . 0.6(3) ?
    C12 C13 C14 C15 . . . . 1.5(3) ?
    C12 C13 C14 Cl1 . . . . -178.68(16) ?
    C13 C14 C15 C16 . . . . -1.7(3) ?
    Cl1 C14 C15 C16 . . . . 178.55(16) ?
    C14 C15 C16 C11 . . . . -0.3(3) ?
    C12 C11 C16 C15 . . . . 2.4(3) ?
    C10 C11 C16 C15 . . . . -175.19(18) ?
    N4 N3 C17 C10 . . . . -174.21(16) ?
    N2 C10 C17 N3 . . . . 3.1(3) ?
    C11 C10 C17 N3 . . . . 178.91(17) ?
    N3 N4 C18 O4 . . . . 11.4(3) ?
    N3 N4 C18 C19 . . . . -169.09(16) ?
    C26 O3 C19 C20 . . . . -0.2(2) ?
    C26 O3 C19 C18 . . . . -178.47(16) ?
    O4 C18 C19 C20 . . . . 31.0(3) ?
    N4 C18 C19 C20 . . . . -148.4(2) ?
    O4 C18 C19 O3 . . . . -151.14(19) ?
    N4 C18 C19 O3 . . . . 29.4(2) ?
    O3 C19 C20 C21 . . . . -0.1(2) ?
    C18 C19 C20 C21 . . . . 177.8(2) ?
    O3 C19 C20 C27 . . . . -179.37(18) ?
    C18 C19 C20 C27 . . . . -1.5(4) ?
    C19 C20 C21 C26 . . . . 0.4(2) ?
    C27 C20 C21 C26 . . . . 179.71(19) ?
    C19 C20 C21 C22 . . . . -178.8(2) ?
    C27 C20 C21 C22 . . . . 0.5(4) ?
    C26 C21 C22 C23 . . . . 0.8(3) ?
    C20 C21 C22 C23 . . . . 180.0(2) ?
    C21 C22 C23 C24 . . . . -0.6(3) ?
    C22 C23 C24 C25 . . . . -0.3(4) ?
    C23 C24 C25 C26 . . . . 0.9(3) ?
    C19 O3 C26 C25 . . . . 179.39(19) ?
    C19 O3 C26 C21 . . . . 0.5(2) ?
    C24 C25 C26 O3 . . . . -179.46(19) ?
    C24 C25 C26 C21 . . . . -0.8(3) ?
    C22 C21 C26 O3 . . . . 178.77(17) ?
    C20 C21 C26 O3 . . . . -0.6(2) ?
    C22 C21 C26 C25 . . . . -0.1(3) ?
    C20 C21 C26 C25 . . . . -179.49(19) ?
loop_
    _geom_hbond_atom_site_label_D
    _geom_hbond_atom_site_label_H
    _geom_hbond_atom_site_label_A
    _geom_hbond_site_symmetry_A
    _geom_hbond_distance_DH
    _geom_hbond_distance_HA
    _geom_hbond_distance_DA
    _geom_hbond_angle_DHA
    _geom_hbond_publ_flag
    N1 H1N1 N3 . 0.89(2) 1.96(2) 2.644(2) 132.3(18) yes
    N4 H1N4 O2 4_575 0.95(3) 2.31(3) 3.187(2) 154(2) yes
    N4 H1N4 N2 4_575 0.95(3) 2.48(3) 3.205(2) 134(2) yes
    C17 H17A O2 4_575 0.93 2.32 3.165(2) 150 yes
    C28 H28C O4 3_576 0.96 2.53 3.464(2) 164 yes
_iucr_refine_instructions_details
;
TITL mo_h53a_0m in P2(1)/c  (100K)
CELL 0.71073   7.5539  23.3319  13.6027  90.000  94.275  90.000
ZERR    4.00   0.0009   0.0026   0.0016   0.000   0.002   0.000
LATT  1
SYMM -X, 0.5+Y, 0.5-Z
SFAC C H N O CL
UNIT 112 84 16 16 4
SIZE 0.085 0.111 0.297
L.S. 10
BOND $H
FMAP 2 1 60
PLAN 20
ACTA
CONF
OMIT 0 1 1
EQIV $1 x,3/2-y,-1/2+z
HTAB N4 O2_$1
WGHT    0.069600    0.858500
FVAR       0.23968
CL1   5    0.450297    0.510628    0.656120    11.00000    0.03022    0.01512 =
         0.02964    0.00252   -0.00130    0.00422
O1    4   -0.182965    0.910934    0.509743    11.00000    0.02331    0.01330 =
         0.01522   -0.00095   -0.00065   -0.00042
O2    4    0.029599    0.842871    0.720227    11.00000    0.04352    0.01991 =
         0.01433    0.00169    0.00131    0.00738
O3    4   -0.267738    0.770748    0.108049    11.00000    0.02229    0.01333 =
         0.01824   -0.00162   -0.00249   -0.00027
O4    4   -0.128441    0.882134    0.270646    11.00000    0.04356    0.01512 =
         0.02261   -0.00307   -0.00470    0.00262
N1    3    0.017664    0.819233    0.556417    11.00000    0.02452    0.01012 =
         0.01354   -0.00014   -0.00029    0.00082
N2    3    0.100413    0.768475    0.578512    11.00000    0.01919    0.00979 =
         0.01914    0.00049    0.00035    0.00056
N3    3    0.005857    0.787804    0.369300    11.00000    0.02100    0.01738 =
         0.01380   -0.00016   -0.00159   -0.00055
N4    3   -0.047309    0.787680    0.271248    11.00000    0.02604    0.01582 =
         0.01446   -0.00247   -0.00266    0.00319
C1    1   -0.234609    0.966944    0.496103    11.00000    0.01682    0.01220 =
         0.02091    0.00021    0.00280   -0.00093
C2    1   -0.326719    0.988435    0.412132    11.00000    0.01960    0.02015 =
         0.02218    0.00248    0.00053   -0.00157
AFIX  43
H2A   2   -0.360716    0.965319    0.358306    11.00000   -1.20000
AFIX   0
C3    1   -0.365020    1.046556    0.413389    11.00000    0.01981    0.02253 =
         0.02891    0.00674    0.00053    0.00131
AFIX  43
H3A   2   -0.427664    1.063051    0.359121    11.00000   -1.20000
AFIX   0
C4    1   -0.311232    1.081063    0.494876    11.00000    0.02190    0.01383 =
         0.03752    0.00387    0.00594    0.00315
AFIX  43
H4A   2   -0.338555    1.119932    0.493046    11.00000   -1.20000
AFIX   0
C5    1   -0.218614    1.058694    0.577816    11.00000    0.01966    0.01468 =
         0.02927   -0.00363    0.00400   -0.00065
AFIX  43
H5A   2   -0.182033    1.081956    0.631020    11.00000   -1.20000
AFIX   0
C6    1   -0.181803    0.999727    0.578881    11.00000    0.01620    0.01490 =
         0.01958   -0.00107    0.00341    0.00022
C7    1   -0.092803    0.961151    0.649011    11.00000    0.01884    0.01427 =
         0.01819   -0.00113    0.00225   -0.00046
C8    1   -0.097833    0.909134    0.603628    11.00000    0.02069    0.01502 =
         0.01431   -0.00072    0.00025   -0.00125
C9    1   -0.013439    0.854730    0.633640    11.00000    0.02270    0.01326 =
         0.01647   -0.00165    0.00287   -0.00104
C10   1    0.133645    0.733773    0.507069    11.00000    0.01612    0.01276 =
         0.01689   -0.00054   -0.00064   -0.00146
C11   1    0.221124    0.679088    0.539631    11.00000    0.01470    0.01351 =
         0.01878   -0.00104    0.00106   -0.00097
C12   1    0.297039    0.674116    0.636368    11.00000    0.02512    0.01772 =
         0.02007   -0.00457   -0.00326    0.00244
AFIX  43
H12A  2    0.299968    0.705940    0.677623    11.00000   -1.20000
AFIX   0
C13   1    0.367744    0.622774    0.671717    11.00000    0.02642    0.02052 =
         0.01971   -0.00111   -0.00309    0.00411
AFIX  43
H13A  2    0.416729    0.619964    0.736316    11.00000   -1.20000
AFIX   0
C14   1    0.364766    0.575576    0.609794    11.00000    0.01949    0.01324 =
         0.02581    0.00178    0.00209    0.00080
C15   1    0.296561    0.579423    0.513499    11.00000    0.03011    0.01358 =
         0.02569   -0.00473   -0.00020    0.00200
AFIX  43
H15A  2    0.298019    0.547724    0.472116    11.00000   -1.20000
AFIX   0
C16   1    0.225171    0.631262    0.478407    11.00000    0.02590    0.01642 =
         0.01867   -0.00192   -0.00222    0.00046
AFIX  43
H16A  2    0.179551    0.633984    0.413160    11.00000   -1.20000
AFIX   0
C17   1    0.084492    0.741718    0.401844    11.00000    0.02314    0.01560 =
         0.01679   -0.00265   -0.00029    0.00094
AFIX  43
H17A  2    0.110381    0.713047    0.357635    11.00000   -1.20000
AFIX   0
C18   1   -0.125821    0.835802    0.229664    11.00000    0.02185    0.01514 =
         0.01711   -0.00161    0.00136   -0.00099
C19   1   -0.206406    0.826029    0.128877    11.00000    0.01992    0.01179 =
         0.01826   -0.00291   -0.00053   -0.00030
C20   1   -0.227901    0.861461    0.049783    11.00000    0.01901    0.01408 =
         0.01842   -0.00088    0.00074    0.00199
C21   1   -0.309207    0.826573   -0.028786    11.00000    0.01975    0.01918 =
         0.01720   -0.00107    0.00055    0.00384
C22   1   -0.363180    0.836160   -0.128206    11.00000    0.03626    0.02475 =
         0.01810   -0.00019   -0.00253    0.00759
AFIX  43
H22A  2   -0.348938    0.871855   -0.157001    11.00000   -1.20000
AFIX   0
C23   1   -0.438118    0.791039   -0.182122    11.00000    0.04005    0.03497 =
         0.02165   -0.00754   -0.00925    0.00933
AFIX  43
H23A  2   -0.475827    0.796613   -0.248079    11.00000   -1.20000
AFIX   0
C24   1   -0.458589    0.736825   -0.139344    11.00000    0.03433    0.03081 =
         0.02999   -0.01235   -0.01098    0.00388
AFIX  43
H24A  2   -0.510125    0.707394   -0.177691    11.00000   -1.20000
AFIX   0
C25   1   -0.404081    0.726066   -0.041639    11.00000    0.02469    0.02050 =
         0.03084   -0.00622   -0.00486    0.00015
AFIX  43
H25A  2   -0.415746    0.690141   -0.013218    11.00000   -1.20000
AFIX   0
C26   1   -0.331132    0.772176    0.011037    11.00000    0.01712    0.02025 =
         0.01872   -0.00268   -0.00173    0.00223
C27   1   -0.177906    0.923024    0.042352    11.00000    0.03293    0.01680 =
         0.02594    0.00125    0.00311   -0.00062
AFIX 137
H27A  2   -0.103705    0.933824    0.099729    11.00000   -1.50000
H27B  2   -0.283258    0.946176    0.038017    11.00000   -1.50000
H27C  2   -0.114555    0.928723   -0.015478    11.00000   -1.50000
AFIX   0
C28   1   -0.006564    0.976642    0.747985    11.00000    0.02984    0.01907 =
         0.01959   -0.00601   -0.00071   -0.00001
AFIX 137
H28A  2    0.076370    0.947251    0.769580    11.00000   -1.50000
H28B  2   -0.095628    0.980172    0.794412    11.00000   -1.50000
H28C  2    0.054920    1.012448    0.743492    11.00000   -1.50000
AFIX   0
H1N1  2   -0.012538    0.828689    0.494022    11.00000    0.02284
H1N4  2   -0.032632    0.753473    0.235168    11.00000    0.04255
HKLF 4
REM  mo_h53a_0m in P2(1)/c  (100K)
REM R1 =  0.0482 for   4662 Fo > 4sig(Fo)  and  0.0841 for all   6850 data
REM    344 parameters refined using      0 restraints
END
WGHT      0.0696      0.8585
REM Highest difference peak  0.356,  deepest hole -0.487,  1-sigma level  0.074
Q1    1   0.2577  0.6757  0.5835  11.00000  0.05    0.36
Q2    1  -0.3340  0.8029 -0.0122  11.00000  0.05    0.33
Q3    1  -0.3376  0.8341 -0.0727  11.00000  0.05    0.31
Q4    1   0.0882  0.7384  0.4571  11.00000  0.05    0.31
Q5    1  -0.1481  0.9806  0.6212  11.00000  0.05    0.30
Q6    1  -0.1807  0.8371  0.1653  11.00000  0.05    0.28
Q7    1  -0.2285  0.9839  0.5414  11.00000  0.05    0.28
Q8    1  -0.3209  0.9406 -0.0030  11.00000  0.05    0.27
Q9    1   0.5255  0.5163  0.7269  11.00000  0.05    0.27
Q10   1  -0.0753  0.9382  0.6170  11.00000  0.05    0.26
Q11   1   0.1006  0.6194  0.4313  11.00000  0.05    0.25
Q12   1   0.2787  0.5763  0.5718  11.00000  0.05    0.25
Q13   1  -0.3636  0.7443 -0.0067  11.00000  0.05    0.25
Q14   1  -0.0392  0.8038  0.4194  11.00000  0.05    0.25
Q15   1  -0.2862  0.9775  0.4587  11.00000  0.05    0.25
Q16   1   0.0400  0.8795  0.7742  11.00000  0.05    0.24
Q17   1  -0.4570  0.7383 -0.0826  11.00000  0.05    0.24
Q18   1  -0.0592  0.8817  0.6229  11.00000  0.05    0.24
Q19   1   0.6168  0.5053  0.6777  11.00000  0.05    0.24
Q20   1   0.3803  0.5804  0.5569  11.00000  0.05    0.24
;
