# Supplementary material for: (N′,N′′Z,N′,N′′E)-N′,N′′-[1-(4-Chloro­phen­yl)ethane-1,2-diyl­idene]bis­(3-methyl-1-benzofuran-2-carbohydrazide)
Source: Acta Crystallogr Sect E Struct Rep Online. 2012 Jul 10;68(Pt 8):o2405–6. doi: 10.1107/S1600536812030504 (PMC3414328; doi:10.1107/S1600536812030504)
Supplement: Supplementary file 2 [file e-68-o2405-Isup2.hkl]

# 
# h,k,l, Fc-squared, Fo-squared, sigma(Fo-squared) and status flag 
# 
data_I
_shelx_title ' mo_h53a_0m in P2(1)/c  (100K)' 
_shelx_refln_list_code          4 
_shelx_F_calc_maximum      427.07 
_exptl_crystal_F_000      1064.00 
_reflns_d_resolution_high  0.7128 
 
loop_ 
 _symmetry_equiv_pos_as_xyz 
 'x, y, z' 
 '-x, y+1/2, -z+1/2' 
 '-x, -y, -z' 
 'x, -y-1/2, z-1/2' 
 
_cell_length_a     7.5539 
_cell_length_b    23.3319 
_cell_length_c    13.6027 
_cell_angle_alpha  90.000 
_cell_angle_beta   94.275 
_cell_angle_gamma  90.000 
 
_shelx_F_squared_multiplier     1.000 
 
loop_ 
 _refln_index_h 
 _refln_index_k 
 _refln_index_l 
 _refln_F_squared_calc 
 _refln_F_squared_meas 
 _refln_F_squared_sigma 
 _refln_observed_status 
   1   0   0    10493.90     9842.25    205.42 o 
   2   0   0      285.87      379.71     15.02 o 
   4   0   0      230.50      225.89     14.92 o 
   5   0   0      430.72      504.06     28.69 o 
   6   0   0      170.36      199.45     18.15 o 
   7   0   0       13.06       -4.15     12.16 o 
   8   0   0       13.87       -1.72     27.89 o 
   9   0   0     1936.71     1952.46     96.56 o 
  10   0   0      100.84      -14.16     37.04 o 
   1   1   0     3070.23     2857.34     50.37 o 
   2   1   0      829.78      867.51     14.43 o 
   3   1   0       25.02       14.16      6.03 o 
   4   1   0     1203.71     1246.23     22.13 o 
   5   1   0       15.06       15.48      7.22 o 
   6   1   0       71.10       85.67      9.63 o 
   7   1   0       66.71       77.44     11.27 o 
   8   1   0       18.61        9.89     12.66 o 
   9   1   0        7.22      -20.33     20.33 o 
  10   1   0        0.05      -36.21     36.21 o 
   1   2   0     6610.42     6298.28     96.92 o 
   2   2   0     2680.94     2697.15     35.91 o 
   4   2   0      246.53      230.12     10.90 o 
   5   2   0      191.03      245.74     12.61 o 
   6   2   0      128.09      165.88     11.88 o 
   7   2   0      171.47      189.61     13.85 o 
   8   2   0      350.93      388.20     25.38 o 
   9   2   0       24.60       -4.26     22.57 o 
  10   2   0       73.00        6.30     27.34 o 
   1   3   0      913.63      846.94     11.97 o 
   2   3   0    54967.60    53753.82    527.38 o 
   4   3   0       54.78       64.69      6.40 o 
   5   3   0      714.96      659.24     18.21 o 
   6   3   0       91.57       97.96     10.27 o 
   7   3   0      339.36      360.01     17.95 o 
   8   3   0       34.46       24.13     14.50 o 
   9   3   0       85.49       66.92     25.13 o 
  10   3   0        7.05      -24.96     24.96 o 
   0   4   0     9091.79     8813.43    182.88 o 
   1   4   0     4128.20     4147.08     39.10 o 
   2   4   0     9902.54     9732.71    100.09 o 
   3   4   0      133.61      154.16      9.16 o 
   4   4   0      175.50      141.18      9.25 o 
   5   4   0      688.88      672.71     25.14 o 
   6   4   0      472.38      534.29     18.93 o 
   7   4   0      296.73      349.23     22.32 o 
   8   4   0      315.65      350.61     24.78 o 
   9   4   0      134.84      101.25     27.30 o 
  10   4   0      118.28       34.85     27.21 o 
   1   5   0      254.20      251.86     15.48 o 
   2   5   0      171.12      181.69      8.12 o 
   3   5   0      913.50      851.72     21.09 o 
   4   5   0        3.86        3.71      5.33 o 
   5   5   0     1300.87     1402.94     28.88 o 
   6   5   0      267.98      285.73     15.14 o 
   7   5   0       81.41       88.93     14.54 o 
   8   5   0      178.19      212.95     20.83 o 
   9   5   0       14.82      -20.97     20.97 o 
  10   5   0       11.38      -23.88     23.88 o 
   0   6   0      546.30      550.59     14.66 o 
   1   6   0       61.00       74.08      4.01 o 
   2   6   0     3109.82     2845.90     30.10 o 
   3   6   0      930.50      861.98     36.29 o 
   4   6   0     4563.23     4633.26     56.30 o 
   5   6   0     1764.64     1786.72     33.67 o 
   6   6   0      255.03      287.56     15.21 o 
   7   6   0      146.80      168.52     17.65 o 
   8   6   0       29.54        5.49     13.29 o 
   9   6   0      452.81      469.92     30.85 o 
  10   6   0       28.09      -32.15     34.49 o 
   1   7   0       51.92       77.70      4.94 o 
   2   7   0      221.41      217.77      7.41 o 
   3   7   0       56.01       80.03      6.03 o 
   4   7   0     1278.49     1376.33     24.51 o 
   5   7   0      693.57      752.95     21.42 o 
   6   7   0        5.00       15.16      6.97 o 
   7   7   0      449.59      428.09     24.33 o 
   8   7   0       98.92      101.82     19.61 o 
   9   7   0       71.78       30.16     19.46 o 
  10   7   0       15.96      -37.71     37.71 o 
   0   8   0      816.85      836.69     19.82 o 
   1   8   0      664.64      665.39     13.97 o 
   2   8   0     2162.22     2097.83     31.51 o 
   3   8   0     2523.78     2649.48     33.84 o 
   4   8   0      337.03      389.92     17.40 o 
   5   8   0      248.47      298.73     14.39 o 
   6   8   0      294.12      320.46     20.32 o 
   7   8   0      111.98       95.37     15.45 o 
   8   8   0        0.76      -13.08     13.08 o 
   9   8   0       99.01       69.04     21.31 o 
  10   8   0      254.20       95.16     41.33 o 
   1   9   0      306.95      333.17     17.98 o 
   2   9   0     2387.56     2648.38     38.24 o 
   3   9   0     3329.91     3503.25     42.58 o 
   4   9   0     2080.15     2060.75     31.63 o 
   5   9   0        0.06       11.21      5.98 o 
   6   9   0       10.17       21.54     11.46 o 
   7   9   0       42.44       41.31     13.60 o 
   8   9   0       22.81       17.28     14.03 o 
   9   9   0       56.77       65.07     20.69 o 
  10   9   0      222.53      101.49     41.01 o 
   0  10   0       14.38        2.61      4.49 o 
   1  10   0     1655.00     1611.58     23.01 o 
   2  10   0      720.89      729.69     12.81 o 
   3  10   0      777.24      756.23     15.82 o 
   4  10   0       14.21       13.88      4.24 o 
   5  10   0       41.20       35.62      8.23 o 
   6  10   0      326.56      365.49     21.54 o 
   7  10   0      498.44      520.62     27.03 o 
   8  10   0      942.95      950.45     36.02 o 
   9  10   0        2.98        0.91     17.14 o 
  10  10   0        2.58      -30.67     30.67 o 
   1  11   0      746.25      834.68     18.22 o 
   2  11   0     1063.09     1052.95     18.44 o 
   3  11   0       35.63       33.40     10.86 o 
   4  11   0     2419.58     2440.93     94.28 o 
   5  11   0       10.57       13.93     13.53 o 
   6  11   0       94.57      106.55     23.61 o 
   7  11   0       99.64       98.61     16.04 o 
   8  11   0       14.93       21.75     16.97 o 
   9  11   0       49.05       39.77     19.83 o 
   0  12   0     6413.89     6870.80    112.37 o 
   1  12   0      117.96      127.91      7.16 o 
   2  12   0      540.16      614.71     13.82 o 
   3  12   0      279.25      162.40     15.96 o 
   4  12   0       33.87       64.05      6.58 o 
   5  12   0      296.10      321.91     19.27 o 
   6  12   0      540.46      559.37     25.54 o 
   7  12   0      222.96      219.73     29.88 o 
   8  12   0     1041.46     1107.90     47.56 o 
   9  12   0        2.60        6.08     18.43 o 
   1  13   0      680.78      751.56     15.83 o 
   2  13   0      167.13      139.92      7.04 o 
   4  13   0        0.45        3.78      6.46 o 
   5  13   0     1989.05     2088.29     43.68 o 
   6  13   0      546.75      551.02     32.58 o 
   7  13   0      151.40      154.66     22.38 o 
   8  13   0      109.02       68.33     19.69 o 
   9  13   0       17.64        6.41     18.56 o 
   0  14   0     1528.22     1459.59     33.61 o 
   1  14   0      663.63      653.36     15.25 o 
   2  14   0      413.33      405.07     10.99 o 
   3  14   0        9.51        8.59      7.24 o 
   4  14   0      268.53      306.62     13.76 o 
   5  14   0      476.09      466.93     28.93 o 
   6  14   0      156.20      140.11     19.96 o 
   7  14   0      168.47      191.60     24.62 o 
   8  14   0      213.44      196.94     26.66 o 
   9  14   0        4.30      -16.09     16.09 o 
   1  15   0      951.19      985.85     19.47 o 
   2  15   0      237.75      268.87      9.51 o 
   3  15   0      231.38      197.25     24.32 o 
   4  15   0       76.08       62.68     18.01 o 
   5  15   0       75.79       86.02     16.27 o 
   6  15   0     1751.56     1763.44     54.69 o 
   7  15   0       67.47       39.23     17.68 o 
   8  15   0        1.00       -0.28     17.38 o 
   9  15   0        0.78      -17.33     17.33 o 
   0  16   0      257.55      266.39     15.81 o 
   1  16   0     1611.62     1563.01     26.20 o 
   2  16   0      425.02      364.52     13.51 o 
   3  16   0      901.37      937.66     25.46 o 
   4  16   0       14.00       19.12     12.11 o 
   5  16   0       84.17       83.00     17.07 o 
   6  16   0        2.54        6.11     14.98 o 
   7  16   0       97.44       93.00     20.13 o 
   8  16   0      110.13      113.73     22.97 o 
   9  16   0       24.55      -20.75     20.75 o 
   1  17   0     1981.97     2006.35     31.46 o 
   2  17   0      704.89      660.79     17.40 o 
   3  17   0      523.68      495.79     20.51 o 
   4  17   0       54.20       36.85     13.45 o 
   5  17   0      419.63      430.68     29.62 o 
   6  17   0      307.95      366.94     30.25 o 
   7  17   0        1.86      -11.83     19.72 o 
   8  17   0      158.49      144.99     64.46 o 
   9  17   0        0.13      -17.69     29.96 o 
   0  18   0      988.43     1007.76     30.54 o 
   1  18   0      266.30      293.30     12.65 o 
   2  18   0       44.64       65.24     10.24 o 
   3  18   0        0.16        2.95      7.92 o 
   4  18   0      325.55      316.78     24.65 o 
   5  18   0       22.19       10.58     13.06 o 
   6  18   0        0.18      -13.55     14.79 o 
   7  18   0       65.57       72.25     20.84 o 
   8  18   0        4.82      -23.47     38.89 o 
   1  19   0       17.86       20.51     16.28 o 
   2  19   0       74.03       63.61     10.41 o 
   3  19   0      223.59      212.57     14.87 o 
   4  19   0      998.70     1027.09     39.38 o 
   5  19   0     1090.47     1170.30     54.50 o 
   6  19   0        4.84       -4.20     22.20 o 
   7  19   0        2.40        2.53     16.55 o 
   8  19   0      228.04      249.28     38.00 o 
   0  20   0     3777.60     3753.68    104.55 o 
   1  20   0       13.50       11.85     18.00 o 
   2  20   0     1633.79     1629.33     35.93 o 
   3  20   0      330.17      357.91     25.30 o 
   4  20   0        0.86       -5.50     11.26 o 
   5  20   0       63.29       79.68     18.15 o 
   6  20   0       41.42       40.91     17.78 o 
   7  20   0        6.72      -17.54     17.54 o 
   8  20   0       60.61       38.63     21.20 o 
   1  21   0      223.25      212.26     18.04 o 
   2  21   0        6.25       -0.48      7.61 o 
   3  21   0       85.24      115.84     36.01 o 
   4  21   0     1116.37     1102.35     47.83 o 
   5  21   0      843.80      844.10     39.58 o 
   6  21   0       10.46       -9.18     15.25 o 
   7  21   0       28.62       -5.42     18.18 o 
   8  21   0      116.00       62.25     22.51 o 
   0  22   0     1654.01     1460.87     62.09 o 
   1  22   0       14.35       30.93     14.22 o 
   2  22   0     1289.26     1219.75     32.30 o 
   3  22   0      166.20      178.45     20.01 o 
   4  22   0       11.27        7.35     12.67 o 
   5  22   0        2.95      -12.69     12.69 o 
   6  22   0       83.14      114.81     35.14 o 
   7  22   0       58.08       43.99     20.37 o 
   1  23   0       26.90       16.39     13.69 o 
   2  23   0      976.69      934.82     36.95 o 
   3  23   0      830.70      825.23     36.43 o 
   4  23   0     1353.17     1259.44     46.20 o 
   5  23   0      279.09      254.52     26.67 o 
   6  23   0      194.01      196.26     25.64 o 
   7  23   0        0.72      -17.72     17.72 o 
   0  24   0      694.18      587.03     45.35 o 
   1  24   0        0.40       14.33     13.71 o 
   2  24   0      132.51      128.40     28.55 o 
   3  24   0        2.79      -17.91     17.91 o 
   4  24   0      416.31      487.98     60.27 o 
   5  24   0        0.49       -3.34     15.14 o 
   6  24   0       42.40       40.30     18.49 o 
   7  24   0       31.87       10.77     19.57 o 
   1  25   0       30.25       46.78     16.50 o 
   2  25   0     1000.08     1008.91     59.43 o 
   3  25   0       43.34       32.05     24.70 o 
   4  25   0      317.71      395.26     47.23 o 
   5  25   0      640.66      637.24     65.25 o 
   6  25   0       68.26       42.89     20.68 o 
   0  26   0       77.37      104.11     28.58 o 
   1  26   0       12.49       19.44     15.23 o 
   2  26   0       44.30        2.70     22.91 o 
   3  26   0        0.00      -16.45     22.01 o 
   4  26   0     1106.90     1069.95     67.36 o 
   5  26   0      313.15      273.82     43.16 o 
   6  26   0        0.02      -22.22     22.66 o 
   1  27   0       40.86       30.47     24.27 o 
   2  27   0      150.91      179.49     36.19 o 
   3  27   0      409.62      503.25     51.75 o 
   4  27   0       28.48       44.58     30.39 o 
   5  27   0      257.22      208.72     40.72 o 
   0  28   0       52.86       62.69     28.12 o 
   1  28   0      161.26      205.31     38.05 o 
   2  28   0        4.65        3.29     24.72 o 
   3  28   0      132.09      150.09     37.71 o 
   4  28   0      574.57      617.90     58.93 o 
   5  28   0      368.90      368.34     49.17 o 
   1  29   0      143.93      147.56     35.15 o 
   2  29   0     1060.14     1146.37     69.57 o 
   3  29   0       35.12        1.32     26.88 o 
   4  29   0       19.85       25.83     28.40 o 
   0  30   0       24.62        8.69     27.42 o 
   1  30   0        1.11        8.67     26.05 o 
   2  30   0      442.78      479.82     52.98 o 
   3  30   0      318.81      410.00     52.85 o 
   4  30   0       84.32       39.64     32.92 o 
   1  31   0        7.31       11.68     28.78 o 
   2  31   0        9.61      -13.01     27.67 o 
   3  31   0      469.09      511.56     57.43 o 
   1  32   0      304.15      466.63     56.05 o 
   2  32   0       31.26       36.00     33.56 o 
 -10   1   1      287.41      154.19     32.98 o 
  -9   1   1        7.02      -20.67     20.67 o 
  -8   1   1      240.48      249.63     30.34 o 
  -7   1   1      302.04      352.74     17.48 o 
  -6   1   1      607.05      630.67     19.25 o 
  -5   1   1      147.94      176.93     10.62 o 
  -4   1   1      431.92      330.52     11.92 o 
  -2   1   1     3959.83     3763.62     46.86 o 
  -1   1   1     4305.96     3977.23     67.02 o 
   1   1   1    11691.20    10882.58    108.27 o 
   2   1   1     2213.81     2119.63     26.87 o 
   3   1   1     1538.35     1479.44     33.67 o 
   4   1   1     1436.13     1369.08     23.98 o 
   5   1   1     1174.79     1180.97     24.50 o 
   6   1   1        1.34        4.18     11.07 o 
   7   1   1        0.02       -6.64      8.69 o 
   8   1   1       84.49       56.11     13.16 o 
   9   1   1        2.69      -20.17     20.17 o 
  10   1   1        7.24      -22.42     22.42 o 
 -10   2   1        4.48      -22.53     22.53 o 
  -9   2   1        0.05      -21.13     21.13 o 
  -8   2   1       19.42       16.38     20.58 o 
  -7   2   1       82.85       63.50     20.92 o 
  -6   2   1        0.18        2.23      7.17 o 
  -5   2   1      114.49      121.86      8.94 o 
  -4   2   1       19.51       21.13      5.31 o 
  -3   2   1     2702.87     2783.32     46.49 o 
  -2   2   1     8708.99     8866.86     91.11 o 
  -1   2   1     1467.86     1395.65     17.66 o 
   0   2   1     2622.25     1781.83     37.95 o 
   1   2   1      373.52      214.40     11.22 o 
   2   2   1     2023.47     1960.15     25.35 o 
   3   2   1     1005.10      958.51     20.02 o 
   4   2   1     1253.23     1226.94     22.54 o 
   5   2   1       11.47       28.10      6.83 o 
   6   2   1        9.03        8.39      7.47 o 
   7   2   1      113.75      130.43     12.81 o 
   8   2   1        0.52        0.18     12.74 o 
   9   2   1        1.11      -20.01     20.01 o 
  10   2   1       84.11       27.23     27.51 o 
 -10   3   1        1.19      -32.04     32.04 o 
  -9   3   1        1.48      -19.37     21.66 o 
  -8   3   1        5.85      -15.37     19.83 o 
  -7   3   1     2005.66     2194.85     47.38 o 
  -6   3   1       83.93       71.41      9.06 o 
  -5   3   1     2015.19     2001.05     63.83 o 
  -4   3   1      403.06      395.33     15.27 o 
  -3   3   1     3143.05     3101.49     44.11 o 
  -2   3   1    83333.03    82422.23    809.63 o 
  -1   3   1     4928.57     4716.52     50.78 o 
   0   3   1    13448.35    12934.52    180.73 o 
   1   3   1       15.16       29.03      4.00 o 
   2   3   1     7649.64     7455.34     88.80 o 
   3   3   1     1270.19     1211.52     38.81 o 
   4   3   1     1585.20     1467.07     24.99 o 
   5   3   1     1083.09     1158.01     23.98 o 
   6   3   1      335.21      318.41     16.11 o 
   7   3   1      653.06      681.21     23.25 o 
   8   3   1       72.90       45.17     14.91 o 
   9   3   1       96.19       38.79     28.06 o 
  10   3   1       50.81      -16.88     25.00 o 
 -10   4   1       39.88      -14.10     26.39 o 
  -9   4   1        0.66      -20.10     20.10 o 
  -8   4   1        1.17      -11.86     11.86 o 
  -7   4   1       31.88       11.78     10.93 o 
  -6   4   1      163.38      179.19     11.87 o 
  -5   4   1       72.91       91.32      8.69 o 
  -4   4   1      912.80      974.37     18.97 o 
  -3   4   1       74.06       86.81      6.35 o 
  -2   4   1      523.49      516.81     10.91 o 
  -1   4   1     8783.01     8807.39     91.58 o 
   0   4   1      579.35      520.16     10.45 o 
   1   4   1      223.55      182.59      8.58 o 
   2   4   1      178.55      206.09      8.93 o 
   3   4   1       60.23       80.39      6.85 o 
   4   4   1      345.01      377.01     13.53 o 
   5   4   1      343.50      356.71     15.25 o 
   6   4   1        0.03        2.73      7.46 o 
   7   4   1       23.09       27.69      9.72 o 
   8   4   1       70.37       49.41     14.84 o 
   9   4   1        3.17      -16.08     16.08 o 
  10   4   1       88.80       50.48     27.89 o 
 -10   5   1        2.59      -27.45     27.45 o 
  -9   5   1       29.53      -22.92     24.06 o 
  -8   5   1      394.88      426.87     26.08 o 
  -7   5   1      402.91      426.09     24.41 o 
  -6   5   1     1614.52     1629.10     30.39 o 
  -5   5   1      180.54      217.80     13.04 o 
  -4   5   1     2884.35     2866.51     38.22 o 
  -3   5   1      683.02      692.36     16.79 o 
  -2   5   1     2455.63     2449.75     25.73 o 
  -1   5   1     2072.22     2061.96     22.30 o 
   0   5   1      178.53      182.31     13.49 o 
   1   5   1     1415.83     1395.22     18.95 o 
   2   5   1      291.33      297.43      9.76 o 
   3   5   1     2300.20     2130.35     45.12 o 
   4   5   1     2282.55     2177.87     36.04 o 
   5   5   1     1751.33     1912.56     35.77 o 
   6   5   1      623.96      619.07     20.83 o 
   7   5   1       64.95       63.76     10.61 o 
   8   5   1      243.08      230.58     21.60 o 
   9   5   1       92.70       77.00     17.45 o 
  10   5   1       20.09      -33.55     33.55 o 
 -10   6   1       35.66      -25.29     25.29 o 
  -9   6   1        0.04      -23.62     23.62 o 
  -8   6   1       63.53       65.54     15.90 o 
  -7   6   1      104.05      104.90     14.74 o 
  -6   6   1      315.58      333.70     24.87 o 
  -5   6   1        0.57        4.81      6.63 o 
  -4   6   1     4518.70     4624.12     55.75 o 
  -3   6   1      193.11      195.13      9.76 o 
  -2   6   1       99.49       93.11      4.33 o 
  -1   6   1      310.19      371.01     10.27 o 
   0   6   1      222.82      231.03     17.15 o 
   1   6   1      339.27      353.65      9.79 o 
   2   6   1        0.09        1.16      3.41 o 
   3   6   1     1176.16     1179.55     20.48 o 
   4   6   1     1729.06     1819.99     37.28 o 
   5   6   1      610.14      689.13     21.34 o 
   6   6   1       15.13       15.23      7.80 o 
   7   6   1        5.35        2.90     11.31 o 
   8   6   1      154.40      166.07     19.42 o 
   9   6   1        6.59      -14.61     14.61 o 
  10   6   1        3.13      -22.64     22.64 o 
 -10   7   1       18.09      -25.19     25.19 o 
  -9   7   1      317.62      329.62     27.18 o 
  -8   7   1        3.49      -12.17     12.17 o 
  -7   7   1       10.35       19.56     12.01 o 
  -6   7   1      943.14     1024.99     31.32 o 
  -5   7   1     2122.66     2184.02     50.52 o 
  -4   7   1        6.60       23.53      7.01 o 
  -3   7   1       22.03       37.73      4.17 o 
  -2   7   1       30.01       43.94      4.06 o 
  -1   7   1      113.48      136.48      7.71 o 
   0   7   1     2138.39     2243.88     27.10 o 
   1   7   1      983.02      928.26     18.16 o 
   2   7   1     3516.31     3520.58     40.77 o 
   3   7   1     2789.29     2750.54     36.26 o 
   4   7   1      510.47      523.41     15.67 o 
   5   7   1        9.04        2.33      7.88 o 
   6   7   1      214.17      280.79     15.63 o 
   7   7   1      556.75      589.22     27.61 o 
   8   7   1        2.18      -11.65     12.99 o 
   9   7   1      165.39      148.80     23.82 o 
  10   7   1      248.86      135.27     43.83 o 
 -10   8   1       65.50      -26.62     26.62 o 
  -9   8   1       89.03       48.37     16.94 o 
  -8   8   1       53.75       63.00     15.46 o 
  -7   8   1       41.62       51.82     13.49 o 
  -6   8   1        0.67       -3.62     10.42 o 
  -5   8   1     2559.08     2620.91     43.81 o 
  -4   8   1     1536.84     1595.92     26.20 o 
  -3   8   1     2382.60     2352.54     71.55 o 
  -2   8   1     1116.11     1177.53     18.53 o 
  -1   8   1     4890.27     4830.69     61.34 o 
   0   8   1     3939.18     4134.71     46.02 o 
   1   8   1     5144.02     5398.87     83.94 o 
   2   8   1     2630.48     2794.43     34.17 o 
   3   8   1     9965.54    10415.11    111.02 o 
   4   8   1      106.47       95.46      8.05 o 
   5   8   1        2.48        0.14      5.32 o 
   6   8   1     1381.13     1428.79     29.56 o 
   7   8   1       17.29       24.27     13.03 o 
   8   8   1      560.51      589.25     41.37 o 
   9   8   1      107.59       83.16     20.99 o 
  10   8   1       50.12        2.69     35.28 o 
 -10   9   1      258.37      114.40     42.00 o 
  -9   9   1      199.11      142.23     20.52 o 
  -8   9   1       77.27       58.03     15.60 o 
  -7   9   1      364.71      381.37     23.92 o 
  -6   9   1      142.17      148.64     22.17 o 
  -5   9   1      108.06       85.77     12.59 o 
  -4   9   1      580.65      649.51     13.56 o 
  -3   9   1      868.69      902.44     17.30 o 
  -2   9   1       51.10       87.70      5.31 o 
  -1   9   1      862.21      939.18     15.91 o 
   0   9   1      140.42      209.68      8.82 o 
   1   9   1       60.27       65.96      6.25 o 
   2   9   1     2127.34     2208.58     55.23 o 
   3   9   1      415.23      374.99     13.62 o 
   4   9   1     3776.47     3889.76     50.43 o 
   5   9   1      126.03      136.60     11.90 o 
   6   9   1      100.04      108.37     10.96 o 
   7   9   1      147.72      119.01     16.87 o 
   8   9   1      155.13      132.07     22.63 o 
   9   9   1        4.72      -13.35     16.30 o 
  10   9   1      403.31      399.20    119.61 o 
 -10  10   1      503.98      482.85     66.39 o 
  -9  10   1       20.91        9.38     18.30 o 
  -8  10   1        2.63       -9.66     13.19 o 
  -7  10   1        8.93        6.76     12.74 o 
  -6  10   1        1.84       -0.06     10.56 o 
  -5  10   1       38.20       38.45     11.25 o 
  -4  10   1     1000.95     1013.82     33.97 o 
  -3  10   1      228.98      210.75      9.29 o 
  -2  10   1      982.42      992.63     16.98 o 
  -1  10   1     2415.00     2544.99     32.35 o 
   0  10   1     1683.15     1708.78     27.15 o 
   1  10   1       57.19       64.26      5.37 o 
   2  10   1     1303.93     1460.04     26.28 o 
   3  10   1     1500.66     1589.15     24.45 o 
   4  10   1      239.13      247.48     10.50 o 
   5  10   1       45.87       43.19      7.82 o 
   6  10   1        8.93        5.54     10.98 o 
   7  10   1      414.85      407.76     24.95 o 
   8  10   1        1.11      -14.22     14.22 o 
   9  10   1        0.05      -19.92     19.92 o 
  10  10   1       13.37        9.16     33.48 o 
  -9  11   1       35.28       -2.24     35.17 o 
  -8  11   1        4.95       -3.36     14.01 o 
  -7  11   1        1.31        3.87     12.47 o 
  -6  11   1     1253.37     1332.88     36.21 o 
  -5  11   1      630.22      680.43     32.33 o 
  -4  11   1       89.15       84.37      7.29 o 
  -3  11   1      560.30      612.65     14.80 o 
  -2  11   1      496.43      462.75     12.57 o 
  -1  11   1        1.74        2.91      3.44 o 
   0  11   1        4.49       -2.94      3.12 o 
   1  11   1     7379.08     8025.47     85.96 o 
   2  11   1     2246.34     2296.59     31.18 o 
   3  11   1      214.52      200.48      9.59 o 
   4  11   1       27.80       32.07      5.75 o 
   5  11   1      244.55      241.13     11.41 o 
   6  11   1        0.05       -3.83     11.19 o 
   7  11   1       16.33       12.08     16.31 o 
   8  11   1       22.10       16.36     16.69 o 
   9  11   1       21.53       11.49     18.43 o 
  -9  12   1      112.20      107.32     23.80 o 
  -8  12   1      184.00      129.75     30.86 o 
  -7  12   1        0.04       -9.14     11.74 o 
  -6  12   1       25.98       16.03     11.70 o 
  -5  12   1      375.43      428.44     22.03 o 
  -4  12   1       20.99       22.91      9.09 o 
  -3  12   1      185.98      210.74     10.08 o 
  -2  12   1      308.92      308.57     11.04 o 
  -1  12   1     4999.24     5225.19     70.18 o 
   0  12   1      433.99      431.40     11.65 o 
   1  12   1     2201.28     2517.36     33.01 o 
   2  12   1      394.10      426.55     11.94 o 
   3  12   1     1247.89     1422.66     35.62 o 
   4  12   1      203.05      176.86      9.80 o 
   5  12   1       14.44       18.23      6.30 o 
   6  12   1        8.33        2.21     14.47 o 
   7  12   1        1.16        1.47     14.22 o 
   8  12   1     1175.94     1158.35     71.99 o 
   9  12   1       16.85        0.51     18.02 o 
  -9  13   1       45.22       11.19     18.98 o 
  -8  13   1      118.20      102.12     28.09 o 
  -7  13   1      159.78      149.66     22.72 o 
  -6  13   1       57.82       74.76     13.43 o 
  -5  13   1      410.45      476.73     22.58 o 
  -4  13   1      654.78      648.94     22.87 o 
  -3  13   1      196.72      208.88     24.74 o 
  -1  13   1      325.75      336.31     11.41 o 
   0  13   1     1172.22     1213.02     20.52 o 
   1  13   1       23.50       24.92      4.25 o 
   2  13   1        3.58        4.25      4.33 o 
   3  13   1       43.73       83.23      8.35 o 
   4  13   1      678.05      719.51     17.96 o 
   5  13   1        6.55        6.82     12.33 o 
   6  13   1        5.68       11.56     12.99 o 
   7  13   1       42.34       23.18     16.15 o 
   8  13   1      155.99      112.70     35.51 o 
   9  13   1       11.67      -16.63     16.63 o 
  -9  14   1        0.04      -16.77     22.25 o 
  -8  14   1      105.35       91.94     36.33 o 
  -7  14   1       18.50        2.48     24.30 o 
  -6  14   1       15.10        5.49     11.18 o 
  -5  14   1      327.44      349.48     19.86 o 
  -4  14   1     1547.50     1649.29     36.25 o 
  -3  14   1     2535.35     2417.95     59.33 o 
  -2  14   1      111.24      114.77      6.96 o 
  -1  14   1     5570.72     5662.92     65.44 o 
   0  14   1        6.91       21.43      4.43 o 
   1  14   1     2856.02     2727.87     36.40 o 
   2  14   1       63.64       95.29      7.05 o 
   3  14   1        1.23       -4.38      5.40 o 
   4  14   1      467.75      504.36     20.35 o 
   5  14   1        3.56       12.80     12.30 o 
   6  14   1      131.65      127.14     20.38 o 
   7  14   1      299.63      336.25     29.48 o 
   8  14   1      215.78      236.43     29.18 o 
   9  14   1       15.75      -11.28     18.25 o 
  -9  15   1      116.32       64.32     22.48 o 
  -8  15   1       13.58        6.61     36.85 o 
  -7  15   1       27.08       20.66     16.66 o 
  -6  15   1      951.42      887.16     39.71 o 
  -5  15   1      725.56      725.97     27.41 o 
  -4  15   1      568.03      627.68     22.98 o 
  -3  15   1       36.74       46.41      7.59 o 
  -2  15   1      192.49      256.06      9.99 o 
  -1  15   1      268.43      315.64     12.15 o 
   0  15   1      254.19      242.11     10.81 o 
   1  15   1      788.94      789.35     18.68 o 
   2  15   1     1010.43     1020.50     19.83 o 
   3  15   1     1720.34     1729.57     35.01 o 
   4  15   1      467.09      522.29     24.45 o 
   5  15   1        0.11       10.14     12.43 o 
   6  15   1      335.12      367.04     29.47 o 
   7  15   1      151.68      100.46     20.32 o 
   8  15   1       44.76       20.36     17.56 o 
   9  15   1        0.40       -6.02     18.77 o 
  -9  16   1        2.72       -2.21     19.69 o 
  -8  16   1        0.82      -15.68     15.68 o 
  -7  16   1      523.53      467.59     34.52 o 
  -6  16   1        6.66        4.14     14.00 o 
  -5  16   1        6.23       -8.27     12.00 o 
  -4  16   1      447.12      429.90     20.08 o 
  -3  16   1       26.17       20.44      6.79 o 
  -2  16   1     3123.10     2931.74     36.21 o 
  -1  16   1     1696.86     1738.30     28.11 o 
   0  16   1       89.71      101.93      7.67 o 
   1  16   1       76.89      107.13      7.43 o 
   2  16   1        8.67       -2.18      6.63 o 
   3  16   1      115.79      135.84     11.67 o 
   4  16   1       47.85       57.01     10.08 o 
   5  16   1        4.71       -3.46     12.01 o 
   6  16   1        1.34       -8.44     13.45 o 
   7  16   1        1.53       -9.01     15.20 o 
   8  16   1      197.62      197.21     27.37 o 
   9  16   1       38.02       36.60     21.00 o 
  -9  17   1       48.58        2.02     20.13 o 
  -8  17   1        4.66      -18.90     30.99 o 
  -7  17   1      202.37      191.83     48.27 o 
  -6  17   1      149.45      129.76     21.30 o 
  -5  17   1       42.93       38.87     15.94 o 
  -4  17   1        0.28       -7.34     11.10 o 
  -3  17   1       56.99       70.66      9.89 o 
  -2  17   1     2071.33     2122.63     29.47 o 
  -1  17   1        3.06        8.93      4.76 o 
   0  17   1     2066.53     2063.75     31.84 o 
   1  17   1      322.80      374.09     21.60 o 
   2  17   1        7.84       15.28      9.58 o 
   3  17   1      336.40      343.39     18.23 o 
   4  17   1      121.62       99.13     16.12 o 
   5  17   1      178.77      220.55     22.35 o 
   6  17   1      105.77      101.25     26.25 o 
   7  17   1       75.76       49.70     18.72 o 
   8  17   1       36.96       16.63     19.17 o 
  -8  18   1        1.84      -17.20     17.20 o 
  -7  18   1        0.65      -14.54     14.54 o 
  -6  18   1        4.96      -21.16     21.16 o 
  -5  18   1       27.04       29.49     15.23 o 
  -4  18   1      119.63      105.47     17.20 o 
  -3  18   1      988.85     1036.86     60.80 o 
  -2  18   1     1367.56     1347.90     22.78 o 
  -1  18   1     1679.68     1642.02     28.56 o 
   0  18   1     3999.45     3960.01     51.58 o 
   1  18   1     1367.83     1293.59     30.18 o 
   2  18   1      942.71      851.08     28.39 o 
   3  18   1       14.81       25.81      9.18 o 
   4  18   1      489.69      445.45     28.19 o 
   5  18   1        0.59      -12.30     12.30 o 
   6  18   1      154.91      168.02     23.45 o 
   7  18   1        3.71        7.18     17.18 o 
   8  18   1      126.67       93.92     23.25 o 
  -8  19   1      105.92      117.94     32.00 o 
  -7  19   1      181.73      159.58     24.77 o 
  -6  19   1      300.34      327.86     29.41 o 
  -5  19   1        0.01       14.06     14.39 o 
  -4  19   1      739.87      678.12     39.98 o 
  -3  19   1       12.29       13.50     10.97 o 
  -2  19   1      844.28      752.93     24.15 o 
  -1  19   1       37.33       56.56      7.11 o 
   0  19   1     1154.59     1032.01     27.48 o 
   1  19   1      346.56      362.70     18.23 o 
   2  19   1     1688.45     1492.95     34.24 o 
   3  19   1       62.57       49.21     12.54 o 
   4  19   1      424.30      436.38     28.66 o 
   5  19   1      482.52      432.49     30.30 o 
   6  19   1       12.34       32.98     15.94 o 
   7  19   1      110.15       74.79     21.17 o 
   8  19   1       11.34        3.64     19.43 o 
  -8  20   1       23.26       13.43     33.07 o 
  -7  20   1       62.05       66.13     21.15 o 
  -6  20   1       51.72       45.76     17.68 o 
  -5  20   1      229.76      233.56     24.93 o 
  -4  20   1      268.59      254.30     23.58 o 
  -3  20   1      235.27      273.46     22.81 o 
  -2  20   1     2644.51     2563.34     46.69 o 
  -1  20   1      980.20     1045.87     36.07 o 
   0  20   1     2263.61     2169.50     41.82 o 
   1  20   1        0.17        1.77      7.32 o 
   2  20   1       29.24       40.27      9.86 o 
   3  20   1       41.36       46.69      9.92 o 
   4  20   1        2.47      -10.90     10.90 o 
   5  20   1       84.51       75.21     17.58 o 
   6  20   1      261.39      267.71     49.50 o 
   7  20   1      208.16      206.92     28.16 o 
   8  20   1        0.15      -16.83     16.83 o 
  -8  21   1      125.63      105.34     25.29 o 
  -7  21   1       90.80       86.06     22.60 o 
  -6  21   1      291.07      305.21     29.47 o 
  -5  21   1       19.76        5.96     14.84 o 
  -4  21   1       78.70       87.25     17.02 o 
  -3  21   1       32.46       58.92     13.86 o 
  -2  21   1     1603.79     1555.60     35.39 o 
  -1  21   1       25.25       40.17     14.60 o 
   0  21   1      765.23      724.05     24.39 o 
   1  21   1       14.85       11.69      8.32 o 
   2  21   1      910.02      933.56     28.25 o 
   3  21   1       36.21       25.09     11.15 o 
   4  21   1      362.50      389.68     36.10 o 
   5  21   1       32.95       34.13     16.05 o 
   6  21   1       65.61       47.11     18.65 o 
   7  21   1       15.63        1.61     17.35 o 
   8  21   1        0.65       -2.51     21.62 o 
  -7  22   1      366.65      282.45     31.33 o 
  -6  22   1       97.06       95.30     21.44 o 
  -5  22   1        9.83       -8.57     13.65 o 
  -4  22   1      200.70      206.43     44.07 o 
  -3  22   1     1730.54     1769.45     51.03 o 
  -2  22   1      220.90      207.85     31.86 o 
  -1  22   1     1212.82     1124.68     38.66 o 
   0  22   1       27.46       52.72     14.94 o 
   1  22   1     2009.32     2000.14     41.72 o 
   2  22   1        1.03       14.92     11.95 o 
   3  22   1       15.46       10.84     11.33 o 
   4  22   1       12.09        7.58     12.83 o 
   5  22   1       70.43       55.64     18.06 o 
   6  22   1      711.30      730.14     40.65 o 
   7  22   1      802.61      724.97     42.60 o 
  -7  23   1       36.03       34.76     20.38 o 
  -6  23   1      374.19      342.21     31.94 o 
  -5  23   1        7.37      -13.46     13.46 o 
  -4  23   1      581.14      547.58     42.25 o 
  -3  23   1      186.70      250.02     37.24 o 
  -2  23   1      214.03      270.02     35.65 o 
  -1  23   1       67.28       72.69     17.23 o 
   0  23   1        5.61       12.17     13.52 o 
   1  23   1      644.13      676.51     32.65 o 
   2  23   1      343.54      383.30     21.51 o 
   3  23   1       73.08       64.12     15.47 o 
   4  23   1      168.49      185.70     22.92 o 
   5  23   1        0.01       -9.84     14.51 o 
   6  23   1       20.67       33.56     18.34 o 
   7  23   1        0.30       -1.87     20.79 o 
  -7  24   1       64.57       39.52     22.38 o 
  -6  24   1       11.33        7.76     17.16 o 
  -5  24   1        5.81       -6.96     14.19 o 
  -4  24   1     1170.87     1291.43     70.83 o 
  -3  24   1       21.73        4.89     21.92 o 
  -2  24   1      247.67      306.03     39.47 o 
  -1  24   1       33.30       66.20     16.95 o 
   0  24   1      639.15      604.99     31.81 o 
   1  24   1       21.89       20.17     14.29 o 
   2  24   1      179.85      219.90     21.62 o 
   3  24   1       86.76       82.72     17.03 o 
   4  24   1       36.34        0.10     23.13 o 
   5  24   1       55.80       44.73     18.18 o 
   6  24   1      173.27      183.03     26.09 o 
   7  24   1      116.06       99.49     23.81 o 
  -6  25   1      222.75      267.46     41.84 o 
  -5  25   1        0.51       13.25     24.91 o 
  -4  25   1       79.83       77.99     30.64 o 
  -3  25   1       86.91      122.79     31.33 o 
  -2  25   1       31.84       19.85     23.18 o 
  -1  25   1       41.40       39.82     16.73 o 
   0  25   1        1.50        2.45     14.18 o 
   1  25   1       71.82      123.18     19.78 o 
   2  25   1     1026.09      971.21     39.35 o 
   3  25   1      288.12      247.37     37.68 o 
   4  25   1       70.51      102.49     19.81 o 
   5  25   1      108.84       99.35     20.51 o 
   6  25   1       56.67        3.16     18.49 o 
  -6  26   1      306.63      209.53     41.93 o 
  -5  26   1       34.74       26.11     27.30 o 
  -4  26   1      110.84       99.99     32.15 o 
  -3  26   1      300.77      370.75     45.80 o 
  -2  26   1      109.42      136.07     32.53 o 
  -1  26   1      488.72      521.74     48.25 o 
   0  26   1      306.28      295.19     26.09 o 
   1  26   1        0.09      -12.35     20.08 o 
   2  26   1      694.78      762.02     54.46 o 
   3  26   1        3.30      -12.96     23.17 o 
   4  26   1        0.23      -11.62     22.43 o 
   5  26   1       61.61       58.55     24.56 o 
   6  26   1       21.15       22.29     19.74 o 
  -5  27   1       42.68        7.11     28.39 o 
  -4  27   1        0.28      -20.49     24.50 o 
  -3  27   1        2.17      -23.09     24.04 o 
  -2  27   1        8.06      -14.23     22.93 o 
  -1  27   1       30.19       16.45     24.62 o 
   0  27   1       93.67       64.28     18.77 o 
   1  27   1       30.54       40.19     17.34 o 
   2  27   1      364.69      357.77     44.29 o 
   3  27   1       19.69        9.40     25.44 o 
   4  27   1       44.10       23.88     28.66 o 
   5  27   1        1.17        5.98     26.88 o 
  -5  28   1       63.71       57.25     32.81 o 
  -4  28   1       34.61       22.34     28.65 o 
  -3  28   1      131.24       52.01     29.97 o 
  -2  28   1      490.76      549.43     56.19 o 
  -1  28   1      437.23      457.79     49.94 o 
   0  28   1      239.60      290.68     28.11 o 
   1  28   1      237.38      269.92     26.81 o 
   2  28   1       15.00       31.34     28.48 o 
   3  28   1        0.00      -23.16     23.16 o 
   4  28   1      314.77      256.82     43.19 o 
   5  28   1        8.17      -19.84     25.22 o 
  -4  29   1        0.05      -25.51     25.51 o 
  -3  29   1        3.91        3.19     26.88 o 
  -2  29   1       86.61      122.89     34.90 o 
  -1  29   1       53.29       69.83     30.12 o 
   0  29   1      233.15      307.02     29.97 o 
   1  29   1        0.23        5.64     24.93 o 
   2  29   1      132.05      151.18     36.56 o 
   3  29   1        0.05      -23.22     24.63 o 
   4  29   1      224.73      222.94     43.33 o 
  -4  30   1        2.39      -25.28     25.28 o 
  -3  30   1       18.73      -16.84     27.00 o 
  -2  30   1      406.47      511.71     56.64 o 
  -1  30   1       59.67       29.94     29.27 o 
   0  30   1      401.44      460.11     51.74 o 
   1  30   1        1.22      -23.92     23.92 o 
   2  30   1        4.94      -19.20     26.42 o 
   3  30   1       50.24       -7.72     27.83 o 
   4  30   1      433.07      359.31     49.79 o 
  -3  31   1      502.57      517.26     60.54 o 
  -2  31   1      326.72      425.10     55.48 o 
  -1  31   1       11.12      -25.32     25.32 o 
   0  31   1      163.97      180.86     39.87 o 
   1  31   1        2.46      -26.59     26.59 o 
   2  31   1        2.97      -25.07     25.07 o 
   3  31   1      455.38      506.90     56.41 o 
  -2  32   1      384.21      413.51     53.54 o 
  -1  32   1       61.34       26.36     30.29 o 
   1  32   1      194.17      162.06     40.49 o 
   2  32   1        2.27      -24.45     24.45 o 
 -10   0   2      220.51      169.66     48.84 o 
  -9   0   2      720.83      637.00     64.68 o 
  -8   0   2      222.82      181.77     38.95 o 
  -7   0   2        1.92       23.00     25.92 o 
  -6   0   2      201.00      231.11     18.81 o 
  -5   0   2       18.41        8.67      8.26 o 
  -4   0   2       26.07       51.85      8.30 o 
  -3   0   2     8545.39     8160.86    161.66 o 
  -2   0   2   182385.30   174073.02   3245.94 o 
  -1   0   2      180.18      165.49      8.37 o 
   0   0   2    23694.32    21799.56    301.36 o 
   1   0   2     2769.94     2679.23    100.49 o 
   2   0   2      354.74      403.90     15.68 o 
   3   0   2    10947.82    10643.38    218.95 o 
   4   0   2      102.29      100.05     11.15 o 
   5   0   2      169.82      204.01     16.76 o 
   6   0   2      996.83     1088.75     37.06 o 
   7   0   2     2058.96     2283.30     58.74 o 
   8   0   2       28.63       16.53     15.16 o 
   9   0   2      129.95       31.97     32.49 o 
  10   0   2      183.65       96.20     40.83 o 
 -10   1   2       10.45      -24.13     24.13 o 
  -9   1   2       74.20       34.19     24.30 o 
  -8   1   2      171.50      144.22     25.71 o 
  -7   1   2       81.52       97.68     24.63 o 
  -6   1   2       92.95      123.83     10.54 o 
  -5   1   2      208.30      196.58     10.87 o 
  -4   1   2       71.89       79.72      6.59 o 
  -3   1   2      415.70      444.42     12.37 o 
  -2   1   2    23730.78    23103.18    258.95 o 
  -1   1   2     1116.95     1028.77     19.42 o 
   0   1   2     4275.01     4017.13     41.79 o 
   1   1   2     5321.52     4951.85     61.14 o 
   2   1   2      163.71      144.75      8.38 o 
   3   1   2     2413.49     2325.37     37.03 o 
   4   1   2      316.28      333.83     13.46 o 
   5   1   2        0.01        5.50      6.04 o 
   6   1   2      285.36      322.10     16.35 o 
   7   1   2      155.31      168.64     14.22 o 
   8   1   2       19.30        4.05     10.20 o 
   9   1   2      111.87       24.50     23.46 o 
  10   1   2      182.39      104.88     29.94 o 
 -10   2   2       21.72      -23.39     23.39 o 
  -9   2   2        0.97      -21.40     21.40 o 
  -8   2   2      208.71      238.47     29.48 o 
  -7   2   2       16.45       12.16     10.83 o 
  -6   2   2       14.45       15.98      7.40 o 
  -5   2   2      536.98      530.76     16.97 o 
  -4   2   2      175.14      260.02     19.87 o 
  -3   2   2      244.96      274.45      9.42 o 
  -2   2   2    15058.05    14857.71    175.64 o 
  -1   2   2        6.45        2.10      2.68 o 
   0   2   2        9.05       -2.26      2.26 o 
   1   2   2       21.38       22.78      2.97 o 
   2   2   2      471.06      532.59     12.18 o 
   3   2   2       19.10       13.76      9.26 o 
   4   2   2      238.26      219.90     10.89 o 
   5   2   2       21.02       22.18      6.69 o 
   6   2   2      384.51      416.86     18.15 o 
   7   2   2      449.10      529.14     21.80 o 
   8   2   2       15.69        4.17     10.50 o 
   9   2   2      741.80      745.92     49.35 o 
  10   2   2        3.93      -21.70     21.70 o 
 -10   3   2       25.18      -24.04     24.04 o 
  -9   3   2       78.41        4.66     23.24 o 
  -8   3   2        1.15      -12.74     38.47 o 
  -7   3   2        6.72       18.58     11.28 o 
  -6   3   2      316.44      322.77     14.96 o 
  -5   3   2      767.13      805.41     20.34 o 
  -4   3   2     4103.25     4175.14     50.55 o 
  -3   3   2     2144.35     2080.09     27.46 o 
  -2   3   2    35409.22    34826.05    401.51 o 
  -1   3   2      590.23      604.53     11.32 o 
   0   3   2    12856.14    11851.03    224.62 o 
   1   3   2      190.39      211.49     15.10 o 
   2   3   2        6.35        3.72      3.73 o 
   3   3   2      231.40      213.21     10.93 o 
   4   3   2      108.11      128.21      8.76 o 
   5   3   2        5.75        7.18      6.61 o 
   6   3   2       86.09      111.83     18.52 o 
   7   3   2      102.73       96.42     11.80 o 
   8   3   2        2.07        2.95     15.07 o 
   9   3   2        3.77      -11.69     14.62 o 
  10   3   2       30.08       -2.46     24.45 o 
 -10   4   2      140.52       19.01     28.47 o 
  -9   4   2        0.00      -29.43     29.43 o 
  -8   4   2        1.19       -2.24     13.77 o 
  -7   4   2      389.03      385.71     22.99 o 
  -6   4   2      496.84      527.72     23.20 o 
  -5   4   2      126.72      146.68      9.84 o 
  -4   4   2    12479.24    12220.05    128.52 o 
  -3   4   2     2421.99     2310.06     37.47 o 
  -2   4   2      801.17      687.65     14.16 o 
  -1   4   2      307.20      318.21     17.11 o 
   0   4   2       57.38       94.41      5.30 o 
   1   4   2      290.97      367.08     11.22 o 
   2   4   2       81.20       51.06      9.23 o 
   3   4   2     1591.28     1600.45     24.74 o 
   4   4   2      111.36      147.29      9.12 o 
   5   4   2     2643.49     2716.51     40.78 o 
   6   4   2      635.46      682.13     21.71 o 
   7   4   2      228.05      286.45     17.19 o 
   8   4   2     1202.34     1292.90     40.39 o 
   9   4   2       30.59        4.13     19.48 o 
  10   4   2      223.41      130.21     31.92 o 
 -10   5   2       18.70      -25.63     25.63 o 
  -9   5   2       30.05      -21.18     21.91 o 
  -8   5   2        0.36        6.85     12.48 o 
  -7   5   2       60.58       56.75     16.85 o 
  -6   5   2       77.54       97.43     13.54 o 
  -5   5   2     1508.41     1476.44     29.55 o 
  -4   5   2     8665.73     8981.15     97.56 o 
  -3   5   2      785.70      750.62     19.58 o 
  -2   5   2      130.31      135.41      7.30 o 
  -1   5   2     1368.06     1303.59     22.09 o 
   0   5   2      328.49      299.12     18.47 o 
   1   5   2     3071.12     2820.69     33.14 o 
   2   5   2     1514.75      903.23     34.96 o 
   3   5   2      237.43      248.67     12.28 o 
   4   5   2       19.24       27.36      6.25 o 
   5   5   2      592.44      648.32     19.38 o 
   6   5   2      118.84      122.09     11.37 o 
   7   5   2        2.23       20.99      9.48 o 
   8   5   2       71.21       53.94     15.64 o 
   9   5   2      103.64       58.76     18.00 o 
  10   5   2      151.04       52.80     37.70 o 
 -10   6   2        0.21      -24.78     24.78 o 
  -9   6   2        6.17      -20.83     21.72 o 
  -8   6   2        0.01       -4.57     14.20 o 
  -7   6   2       25.89       10.44     11.62 o 
  -6   6   2     1159.37     1216.91     33.54 o 
  -5   6   2     1800.93     1829.67     29.83 o 
  -4   6   2     2039.88     2358.30     53.63 o 
  -3   6   2      337.32      300.44     14.02 o 
  -2   6   2     1332.84     1391.65     21.70 o 
  -1   6   2      797.66      706.49     17.63 o 
   0   6   2    15473.57    15543.10    177.53 o 
   1   6   2     5288.18     5375.66     57.83 o 
   2   6   2      221.75      182.36      9.99 o 
   3   6   2        0.26        3.28      4.37 o 
   4   6   2       61.08       66.56      9.50 o 
   5   6   2      281.55      278.60     16.26 o 
   6   6   2      235.66      266.73     15.11 o 
   7   6   2      794.00      830.26     25.61 o 
   8   6   2       80.20       70.85     15.75 o 
   9   6   2        5.26      -17.63     17.63 o 
  10   6   2       21.86        3.55     34.13 o 
 -10   7   2       27.58      -34.73     34.73 o 
  -9   7   2       39.14       13.72     22.99 o 
  -8   7   2       93.82       85.82     16.28 o 
  -7   7   2       11.08        4.90     11.89 o 
  -6   7   2     1001.64     1041.46     31.63 o 
  -5   7   2      194.62      206.96     15.13 o 
  -4   7   2     1530.64     1606.81     33.26 o 
  -3   7   2      446.56      510.54     16.91 o 
  -2   7   2     2121.21     2112.26     30.18 o 
  -1   7   2      388.75      470.75     12.22 o 
   0   7   2     2534.00     2624.11     36.55 o 
   1   7   2        0.57        5.51      4.47 o 
   2   7   2     1194.42     1115.78     26.08 o 
   3   7   2      535.31      580.48     21.17 o 
   4   7   2        0.89       -4.51      4.51 o 
   5   7   2        0.30       -1.81      5.39 o 
   6   7   2      695.65      698.09     22.10 o 
   7   7   2       12.80       -1.78      9.36 o 
   8   7   2       89.63       48.00     15.29 o 
   9   7   2       53.41       71.65     20.74 o 
  10   7   2        2.06      -11.50     23.13 o 
 -10   8   2        9.44      -23.80     23.80 o 
  -9   8   2       12.91      -15.31     21.51 o 
  -8   8   2      179.31      211.23     20.71 o 
  -7   8   2        0.05       -2.68     11.11 o 
  -6   8   2     1325.49     1455.30     39.16 o 
  -5   8   2       24.99       37.72     10.69 o 
  -4   8   2     2251.46     2357.68     42.67 o 
  -3   8   2      504.97      461.50     16.59 o 
  -2   8   2       25.67       15.33      3.40 o 
  -1   8   2        6.97        5.99      2.11 o 
   0   8   2     3060.39     3059.48     82.49 o 
   2   8   2       52.74       63.71     11.26 o 
   3   8   2     2615.26     2823.34     50.92 o 
   4   8   2      875.89      855.91     19.68 o 
   5   8   2      341.45      374.32     18.07 o 
   6   8   2       92.71      102.24     11.00 o 
   7   8   2      313.61      362.00     23.96 o 
   8   8   2      449.23      500.40     29.06 o 
   9   8   2        1.57      -15.59     17.04 o 
  10   8   2       55.60       29.22     21.50 o 
 -10   9   2       33.28      -23.65     23.65 o 
  -9   9   2      115.67       90.66     20.35 o 
  -8   9   2       11.10       15.21     13.52 o 
  -7   9   2      368.92      392.28     24.26 o 
  -6   9   2        1.17       20.92     11.35 o 
  -5   9   2     1656.11     1670.96     37.47 o 
  -4   9   2     1783.38     1800.24     36.57 o 
  -3   9   2      248.80      297.67     14.69 o 
  -2   9   2      662.21      699.28     14.16 o 
  -1   9   2        9.88       32.43      4.76 o 
   0   9   2      101.13      117.01     10.72 o 
   1   9   2       84.10       90.06     10.47 o 
   2   9   2    10045.25    10272.36    107.77 o 
   3   9   2      326.00      402.24     13.41 o 
   4   9   2        3.23        2.60      5.51 o 
   5   9   2      514.55      558.49     18.56 o 
   6   9   2       99.54       79.48     10.63 o 
   7   9   2       61.93       36.15     13.67 o 
   8   9   2       66.31       59.35     19.03 o 
   9   9   2        1.15      -11.59     16.83 o 
  10   9   2      204.37      108.66     41.16 o 
 -10  10   2      396.66      242.99     50.51 o 
  -9  10   2       87.95       29.18     16.71 o 
  -8  10   2      247.86      234.30     38.47 o 
  -7  10   2      129.05      149.36     17.94 o 
  -6  10   2       45.72       49.79     12.12 o 
  -5  10   2     1569.50     1598.60     37.22 o 
  -4  10   2      145.93      141.63     12.26 o 
  -3  10   2      257.15      221.32     16.79 o 
  -2  10   2       74.41       75.06      5.44 o 
  -1  10   2     2353.02     2379.54     30.87 o 
   0  10   2      344.61      387.74     16.15 o 
   1  10   2       64.25       88.36      7.84 o 
   2  10   2       20.14       27.26      5.21 o 
   3  10   2       10.10       15.59      4.78 o 
   4  10   2       50.98       52.75      8.39 o 
   5  10   2      946.41     1010.76     23.77 o 
   6  10   2     1273.16     1337.45     29.43 o 
   7  10   2        2.32        4.32     13.71 o 
   8  10   2        2.25      -20.32     22.49 o 
   9  10   2       57.11       34.28     21.29 o 
  -9  11   2        8.27      -16.99     17.49 o 
  -8  11   2      460.27      489.97     28.59 o 
  -7  11   2      396.43      423.94     25.59 o 
  -6  11   2      982.99     1031.27     32.29 o 
  -5  11   2      284.46      346.59     33.28 o 
  -4  11   2      262.20      254.64     15.46 o 
  -3  11   2     1807.46     1835.82     24.85 o 
  -2  11   2      559.43      505.00     12.62 o 
  -1  11   2     1429.06     1370.90     22.86 o 
   0  11   2      529.81      608.89     20.68 o 
   1  11   2     3273.15     3559.17     51.07 o 
   2  11   2     1639.47     1657.56     34.92 o 
   3  11   2      186.32      208.90      9.54 o 
   4  11   2        2.73       -0.47      4.26 o 
   5  11   2       38.67       56.06      8.68 o 
   6  11   2       12.28       18.48     13.50 o 
   7  11   2        0.01      -13.21     13.21 o 
   8  11   2       17.08       -8.19     15.40 o 
   9  11   2        0.03      -23.93     26.93 o 
  -9  12   2       14.28      -17.05     17.05 o 
  -8  12   2      517.94      574.50     30.57 o 
  -7  12   2      256.17      295.76     22.76 o 
  -6  12   2       16.83       10.30     21.65 o 
  -5  12   2       97.63      114.28     13.85 o 
  -4  12   2      113.40      108.02     11.64 o 
  -3  12   2       71.13       88.64      6.26 o 
  -2  12   2     2605.22     2707.64     41.44 o 
  -1  12   2      847.34      907.88     20.29 o 
   0  12   2     3844.83     4311.37     50.53 o 
   1  12   2      298.40      283.13     13.40 o 
   2  12   2      650.05      793.73     20.88 o 
   3  12   2        0.55        5.75      4.79 o 
   4  12   2      691.94      719.54     21.53 o 
   5  12   2     1199.44     1302.84     32.12 o 
   6  12   2     1490.19     1520.44     48.92 o 
   7  12   2       19.91       30.05     15.42 o 
   8  12   2      171.13      137.03     38.32 o 
   9  12   2      251.85      288.64     85.21 o 
  -9  13   2       90.11       39.07     22.45 o 
  -8  13   2      135.90      138.74     23.53 o 
  -7  13   2      799.28      867.22     32.94 o 
  -6  13   2       23.06       19.16     12.03 o 
  -5  13   2      461.71      502.39     23.68 o 
  -4  13   2      391.24      408.62     19.72 o 
  -3  13   2      837.06      894.23     18.28 o 
  -2  13   2      289.06      283.74     11.92 o 
  -1  13   2      890.86     1061.16     19.37 o 
   0  13   2     2688.06     2804.94     36.47 o 
   1  13   2       58.45       62.50      7.91 o 
   2  13   2      649.63      658.96     19.77 o 
   3  13   2      782.77      905.77     23.96 o 
   4  13   2     1646.06     1593.92     68.72 o 
   5  13   2        5.90       18.21      6.86 o 
   6  13   2       30.36       44.91     18.93 o 
   7  13   2        7.46       -3.11     14.47 o 
   8  13   2       43.02        9.01     16.91 o 
   9  13   2      303.48      306.12     93.93 o 
  -9  14   2       93.37       58.00     42.47 o 
  -8  14   2      226.80      205.09     27.89 o 
  -7  14   2        6.10      -15.32     15.32 o 
  -6  14   2       25.42       33.00     12.29 o 
  -5  14   2        5.35        0.85      9.98 o 
  -4  14   2      678.11      707.67     24.55 o 
  -3  14   2      673.57      695.87     16.68 o 
  -2  14   2     2148.31     2045.09     31.45 o 
  -1  14   2      209.84      272.19     11.08 o 
   0  14   2        2.64        3.60      5.79 o 
   1  14   2       48.42       65.39      8.62 o 
   2  14   2      586.14      707.14     21.02 o 
   3  14   2     2649.00     2739.40     46.84 o 
   4  14   2      242.14      277.28     13.75 o 
   5  14   2      261.59      311.27     16.69 o 
   6  14   2      548.07      562.90     32.53 o 
   7  14   2       36.26       26.11     16.77 o 
   8  14   2      217.48      216.37     49.80 o 
   9  14   2       16.32        8.86     28.74 o 
  -9  15   2       65.05       35.91     20.50 o 
  -8  15   2      250.81      217.38     75.46 o 
  -7  15   2       42.70       23.31     17.93 o 
  -6  15   2        5.49       10.10     11.88 o 
  -5  15   2       75.66       89.08     13.06 o 
  -4  15   2      776.22      838.96     26.46 o 
  -3  15   2      640.41      644.56     20.00 o 
  -2  15   2     1653.75     1726.10     24.97 o 
  -1  15   2      418.97      472.80     14.19 o 
   0  15   2      295.53      341.60     11.69 o 
   1  15   2     1626.68     1739.83     33.71 o 
   2  15   2      216.06      270.38     23.11 o 
   3  15   2     1458.79     1439.86     32.04 o 
   4  15   2     1421.81     1381.11     32.51 o 
   5  15   2      207.65      209.04     16.10 o 
   6  15   2      595.19      560.17     33.49 o 
   7  15   2       38.60       30.69     18.63 o 
   8  15   2       12.19       -7.98     17.19 o 
   9  15   2        0.18      -12.98     17.84 o 
  -9  16   2       93.83       29.59     30.16 o 
  -8  16   2        1.56        2.24     18.35 o 
  -7  16   2       18.18      -24.22     26.60 o 
  -6  16   2      163.30      170.03     22.32 o 
  -5  16   2      306.42      329.40     20.01 o 
  -4  16   2      915.18      909.42     31.69 o 
  -3  16   2     1076.40     1066.94     23.45 o 
  -2  16   2       96.00      118.79      7.71 o 
  -1  16   2     1894.23     1892.55     29.84 o 
   0  16   2      103.83      120.29      8.06 o 
   1  16   2      819.68      810.69     26.32 o 
   2  16   2     1120.48     1224.30     29.01 o 
   3  16   2        0.05        9.38      7.62 o 
   4  16   2      293.95      311.94     17.90 o 
   5  16   2       26.33       23.02     13.50 o 
   6  16   2      462.35      518.93     33.02 o 
   7  16   2       13.64       -0.04     15.63 o 
   8  16   2       13.07        5.73     17.59 o 
   9  16   2        2.04      -17.16     21.28 o 
  -9  17   2       99.88       10.83     34.47 o 
  -8  17   2       54.07       41.99     21.15 o 
  -7  17   2       36.61       26.72     18.17 o 
  -6  17   2        0.27      -13.33     13.33 o 
  -5  17   2      390.30      405.38     29.36 o 
  -4  17   2       62.99       70.16     10.92 o 
  -3  17   2      268.78      309.67     14.29 o 
  -2  17   2     1602.46     1639.79     25.33 o 
  -1  17   2     1771.03     1739.74     29.00 o 
   0  17   2      414.35      377.63     18.30 o 
   1  17   2      646.07      615.05     23.36 o 
   2  17   2      232.25      225.56     14.74 o 
   3  17   2      636.05      664.45     23.33 o 
   4  17   2      777.70      798.24     25.90 o 
   5  17   2      837.19      800.82     36.65 o 
   6  17   2      267.98      277.81     27.28 o 
   7  17   2       84.91       69.57     20.08 o 
   8  17   2       21.31        3.76     17.54 o 
  -8  18   2       14.09      -17.34     18.48 o 
  -7  18   2        1.48       -8.46     15.83 o 
  -6  18   2        8.53      -14.68     14.68 o 
  -5  18   2       68.65       61.69     16.87 o 
  -4  18   2       21.98       18.34     12.85 o 
  -3  18   2     2396.23     2498.52     39.68 o 
  -2  18   2      117.90      136.22      8.66 o 
  -1  18   2       32.72       45.24      6.79 o 
   0  18   2     1007.16      960.69     41.93 o 
   1  18   2      533.72      519.23     20.75 o 
   2  18   2      381.95      362.37     19.01 o 
   3  18   2      136.28      124.57     12.24 o 
   4  18   2      126.95      102.12     12.08 o 
   5  18   2        0.48        2.64     12.97 o 
   6  18   2      146.79      125.30     38.18 o 
   7  18   2        6.04      -10.07     15.66 o 
   8  18   2       35.40       19.34     28.43 o 
  -8  19   2       51.02       14.51     20.36 o 
  -7  19   2      429.16      383.26     33.89 o 
  -6  19   2      329.36      294.57     28.39 o 
  -5  19   2        2.35       -8.50     13.50 o 
  -4  19   2      680.23      697.95     33.68 o 
  -3  19   2       62.63       64.17     13.72 o 
  -2  19   2     2483.11     2361.01     33.03 o 
  -1  19   2     1561.07     1490.38     33.07 o 
   0  19   2      334.61      376.75     19.03 o 
   1  19   2      417.01      409.24     24.66 o 
   2  19   2     2818.66     2721.80     49.64 o 
   3  19   2      763.30      815.36     26.43 o 
   4  19   2        3.04       -3.51     13.95 o 
   5  19   2        7.47       20.47     14.08 o 
   6  19   2       14.82       19.86     15.31 o 
   7  19   2       10.96       -4.46     17.14 o 
   8  19   2      135.06       94.75     23.35 o 
  -8  20   2       91.03       44.16     22.84 o 
  -7  20   2        0.37      -17.55     31.53 o 
  -6  20   2        3.05      -13.93     13.93 o 
  -5  20   2      171.48      172.03     22.62 o 
  -4  20   2      640.30      627.97     46.66 o 
  -3  20   2      652.54      575.59     29.61 o 
  -2  20   2       71.69      104.96     26.83 o 
  -1  20   2       30.16       20.06      8.62 o 
   0  20   2     1328.37     1371.47     32.82 o 
   1  20   2      312.03      312.65     17.74 o 
   2  20   2      289.02      282.86     17.48 o 
   3  20   2        0.02        2.55      8.72 o 
   4  20   2       25.06       11.70     13.55 o 
   5  20   2       23.69       -4.66     14.02 o 
   6  20   2       41.36       43.14     17.51 o 
   7  20   2       38.85       45.49     20.02 o 
   8  20   2       40.52       12.96     19.58 o 
  -8  21   2       76.83       62.09     23.38 o 
  -7  21   2      471.79      403.56     35.22 o 
  -6  21   2       52.89       31.63     18.01 o 
  -5  21   2      274.99      287.31     27.20 o 
  -4  21   2      252.64      244.10     39.24 o 
  -3  21   2       79.22      116.14     16.74 o 
  -2  21   2     1178.23     1271.73     61.79 o 
  -1  21   2     1210.00     1125.12     29.67 o 
   0  21   2      918.81      829.53     26.39 o 
   1  21   2      706.17      720.83     25.28 o 
   2  21   2     1260.87     1244.37     39.28 o 
   3  21   2      530.67      538.39     24.07 o 
   4  21   2        7.83      -11.83     12.38 o 
   5  21   2       23.92       15.19     14.98 o 
   6  21   2      119.07       83.99     20.39 o 
   7  21   2       90.53       57.73     21.79 o 
  -7  22   2       11.12      -12.88     18.19 o 
  -6  22   2       34.42       16.11     21.70 o 
  -5  22   2      131.83      114.84     19.89 o 
  -4  22   2        1.43      -11.12     11.12 o 
  -3  22   2      107.96      120.05     27.99 o 
  -2  22   2       47.50       24.73     21.94 o 
  -1  22   2       96.13      122.49     18.63 o 
   0  22   2     5327.77     4898.43     75.47 o 
   1  22   2     1557.11     1410.14     34.87 o 
   2  22   2       15.69       26.68     11.00 o 
   3  22   2       38.82       40.49     11.31 o 
   4  22   2        1.54      -11.99     15.91 o 
   5  22   2      155.29      123.98     20.97 o 
   6  22   2      158.20      145.36     23.87 o 
   7  22   2        6.47        1.51     17.93 o 
  -7  23   2      470.68      483.55     60.08 o 
  -6  23   2      753.34      742.13     53.37 o 
  -5  23   2        3.43      -14.19     14.19 o 
  -4  23   2      655.26      625.10     52.39 o 
  -3  23   2       82.76       58.02     25.38 o 
  -2  23   2       67.60       74.30     26.67 o 
  -1  23   2      193.60      235.43     21.16 o 
   0  23   2     1367.07     1307.58     44.55 o 
   1  23   2      205.06      253.49     17.84 o 
   2  23   2     1556.40     1463.24     37.28 o 
   3  23   2      419.07      428.13     28.70 o 
   4  23   2      177.64      168.16     53.13 o 
   5  23   2        1.53      -12.65     14.51 o 
   6  23   2      101.42      135.25     24.04 o 
   7  23   2       46.31       16.67     20.25 o 
  -7  24   2        2.19      -17.63     17.63 o 
  -6  24   2      305.13      296.00     30.17 o 
  -5  24   2       14.29        9.25     25.30 o 
  -4  24   2      418.58      412.06     47.71 o 
  -3  24   2       83.47       83.35     27.06 o 
  -2  24   2     1842.78     1767.61     77.90 o 
  -1  24   2        0.78        7.86     19.32 o 
   0  24   2      125.20      155.40     19.26 o 
   1  24   2      158.32      160.10     29.88 o 
   2  24   2      270.06      295.47     21.30 o 
   3  24   2      205.57      172.18     35.46 o 
   4  24   2       66.92       55.06     17.17 o 
   5  24   2        4.65       -3.44     15.79 o 
   6  24   2       19.60        0.68     17.93 o 
   7  24   2        2.29      -22.57     24.77 o 
  -6  25   2      526.77      510.48     54.08 o 
  -5  25   2       65.12        2.52     24.45 o 
  -4  25   2       62.06      115.16     33.09 o 
  -3  25   2      280.66      370.29     45.10 o 
  -2  25   2      145.77      160.21     32.90 o 
  -1  25   2      778.57      818.66     54.94 o 
   0  25   2        0.95       -4.73     13.83 o 
   1  25   2      636.69      621.86     33.68 o 
   2  25   2       13.26       16.82     15.21 o 
   3  25   2     1056.67     1101.19     43.30 o 
   4  25   2        5.84        8.14     13.95 o 
   5  25   2       88.50       66.70     31.24 o 
   6  25   2       64.37       18.64     19.56 o 
  -6  26   2      374.20      341.29     49.23 o 
  -5  26   2      106.86      149.18     37.64 o 
  -4  26   2       93.03      109.44     33.20 o 
  -3  26   2      201.71      202.69     38.16 o 
  -2  26   2       75.89       87.93     29.93 o 
  -1  26   2        7.23       33.32     25.11 o 
   0  26   2      171.15      174.03     23.39 o 
   1  26   2       58.25       80.75     18.95 o 
   2  26   2        0.26        2.75     14.73 o 
   3  26   2        1.44      -15.35     22.63 o 
   4  26   2        2.33      -13.03     13.03 o 
   5  26   2        1.26        0.87     16.64 o 
   6  26   2       61.30       30.29     20.32 o 
  -5  27   2       99.42      109.07     36.62 o 
  -4  27   2      207.92      201.73     39.89 o 
  -3  27   2       27.78       45.34     29.89 o 
  -2  27   2      151.01      182.45     36.13 o 
  -1  27   2      190.52      169.35     35.66 o 
   0  27   2      675.92      668.50     35.84 o 
   1  27   2       18.61       15.78     16.23 o 
   2  27   2      682.48      653.60     52.70 o 
   3  27   2      149.36      128.63     32.61 o 
   4  27   2       45.38       33.50     27.26 o 
   5  27   2      394.76      434.54     51.39 o 
  -5  28   2      161.11      191.67     42.22 o 
  -4  28   2      447.89      479.30     55.73 o 
  -3  28   2      121.60      125.81     36.73 o 
  -2  28   2       15.50       24.24     25.56 o 
  -1  28   2        4.14      -21.92     21.92 o 
   0  28   2       30.13       21.01     24.23 o 
   1  28   2       11.72       -4.44     16.68 o 
   2  28   2       13.27      -10.89     23.31 o 
   3  28   2      273.61      245.14     40.70 o 
   4  28   2       29.27      -22.70     22.70 o 
   5  28   2       43.94       61.92     32.27 o 
  -4  29   2       76.74       66.46     33.77 o 
  -3  29   2        1.26      -14.86     25.88 o 
  -2  29   2      292.20      350.05     47.05 o 
  -1  29   2      461.43      502.95     54.45 o 
   0  29   2      552.36      584.06     54.09 o 
   1  29   2      266.19      289.27     28.56 o 
   2  29   2        0.31      -10.69     24.27 o 
   3  29   2       90.35       60.13     31.72 o 
   4  29   2      454.89      460.51     52.00 o 
  -4  30   2       24.62      -26.99     29.85 o 
  -3  30   2       38.26       14.47     29.41 o 
  -2  30   2        9.60      -16.36     25.98 o 
  -1  30   2       40.59       38.87     30.61 o 
   0  30   2      151.32      206.88     39.33 o 
   1  30   2      302.98      403.04     49.07 o 
   2  30   2        0.41      -23.75     23.75 o 
   3  30   2      201.90      158.34     39.51 o 
  -3  31   2      306.73      326.24     51.45 o 
  -2  31   2       88.31      117.79     38.22 o 
  -1  31   2        4.73      -19.13     26.60 o 
   0  31   2      580.57      613.32     60.64 o 
   2  31   2       63.67       39.19     30.56 o 
   3  31   2       15.08        7.33     28.39 o 
  -1  32   2      171.54      171.39     41.34 o 
   0  32   2      164.29      149.23     39.58 o 
 -10   1   3      120.40       41.36     29.37 o 
  -9   1   3       52.73       30.04     24.66 o 
  -8   1   3       96.39       65.75     30.07 o 
  -7   1   3       18.12       29.50     18.13 o 
  -6   1   3       45.17       62.92      8.14 o 
  -5   1   3      156.63      186.45     10.53 o 
  -4   1   3       20.85       18.72      7.49 o 
  -3   1   3     2560.10     2331.63     33.42 o 
  -2   1   3     2073.67     2137.41     29.50 o 
  -1   1   3    18389.52    18100.67    136.01 o 
   0   1   3     2570.26     2385.00     27.66 o 
   1   1   3     5409.24     5149.20     64.80 o 
   2   1   3     4422.41     4356.19     49.98 o 
   3   1   3       18.21       33.31      5.27 o 
   4   1   3       35.45       71.27      7.45 o 
   5   1   3      366.48      405.84     16.84 o 
   6   1   3       51.01       64.54      9.83 o 
   7   1   3        9.19       16.06      9.65 o 
   8   1   3      160.41      178.74     16.42 o 
   9   1   3        5.29      -14.58     14.58 o 
  10   1   3      247.84      167.72     31.25 o 
 -10   2   3        7.43      -23.83     23.83 o 
  -9   2   3        0.21      -21.46     21.46 o 
  -8   2   3       69.88       32.69     20.61 o 
  -7   2   3       13.13        8.67     10.06 o 
  -6   2   3      365.49      381.59     22.84 o 
  -5   2   3      286.25      329.50     14.06 o 
  -4   2   3     9084.60     9220.98     99.21 o 
  -3   2   3     1041.54     1038.32     16.98 o 
  -2   2   3     5292.13     5113.51     65.97 o 
  -1   2   3     1835.95     1675.46     30.26 o 
   0   2   3       97.26       95.01      4.46 o 
   1   2   3     1260.59     1167.16     17.00 o 
   2   2   3      149.43      152.03      8.77 o 
   3   2   3      665.00      718.54     18.76 o 
   4   2   3       28.31       19.16      5.80 o 
   5   2   3     1528.06     1694.20     30.90 o 
   6   2   3      231.89      265.79     15.54 o 
   7   2   3      178.31      186.31     21.96 o 
   8   2   3       67.75       55.09     12.21 o 
   9   2   3        1.07       -1.72     14.73 o 
  10   2   3        3.09      -23.00     23.00 o 
 -10   3   3        9.96      -24.54     24.54 o 
  -9   3   3     1010.95     1041.04     53.72 o 
  -8   3   3        2.68      -15.12     18.70 o 
  -7   3   3      169.41      203.08     17.50 o 
  -6   3   3       29.66       31.81     10.31 o 
  -5   3   3      162.92      152.80     10.74 o 
  -4   3   3    11537.53    11698.71    123.30 o 
  -3   3   3        0.35        1.63      5.56 o 
  -2   3   3      354.20      283.32     11.50 o 
  -1   3   3      275.83      280.09     10.26 o 
   0   3   3     3452.81     3472.53     33.67 o 
   1   3   3       52.23       43.48      3.79 o 
   3   3   3     2476.07     2338.38     37.68 o 
   4   3   3        0.00        1.27      5.23 o 
   5   3   3     1097.01     1201.77     25.85 o 
   6   3   3        6.40       15.01      8.44 o 
   7   3   3        6.97       13.16      9.72 o 
   8   3   3      182.57      196.68     22.34 o 
   9   3   3      159.43      178.07     35.08 o 
  10   3   3      382.46      267.90     34.69 o 
 -10   4   3        4.75      -24.03     24.03 o 
  -9   4   3       19.92      -19.57     22.42 o 
  -8   4   3      135.47      122.44     24.64 o 
  -7   4   3      127.86      115.97     15.11 o 
  -6   4   3      267.11      301.50     22.20 o 
  -5   4   3        9.69        2.12      5.26 o 
  -4   4   3     1217.06     1176.20     29.98 o 
  -3   4   3     3479.85     3456.52     62.40 o 
  -2   4   3      458.15      484.93     14.25 o 
  -1   4   3     2922.33     2769.35     38.68 o 
   0   4   3      497.83      395.63      7.33 o 
   1   4   3      360.02      315.21      9.46 o 
   2   4   3      124.55      111.83     12.92 o 
   3   4   3     1104.69     1163.51     20.92 o 
   4   4   3      315.59      349.30     14.02 o 
   5   4   3       11.82        8.91      6.58 o 
   6   4   3      107.76      118.75     11.85 o 
   7   4   3      151.85      185.55     18.34 o 
   8   4   3      147.85      154.75     16.88 o 
   9   4   3        4.68      -19.92     19.92 o 
  10   4   3       12.76        6.46     33.51 o 
 -10   5   3       18.88      -25.32     25.32 o 
  -9   5   3       71.91       51.07     24.32 o 
  -8   5   3      194.52      173.73     43.45 o 
  -7   5   3        0.08       -0.25     10.69 o 
  -6   5   3     1981.34     1981.41     43.02 o 
  -5   5   3      118.07       84.43     11.44 o 
  -4   5   3     1645.30     1756.26     39.09 o 
  -3   5   3      542.64      536.45     16.97 o 
  -2   5   3      257.47      228.02     11.28 o 
  -1   5   3      576.20      547.39     10.35 o 
   0   5   3     2313.28     2164.04     84.07 o 
   1   5   3     5366.58     5042.95    133.72 o 
   2   5   3      790.98      277.17     17.49 o 
   3   5   3     3993.19     4099.60     59.84 o 
   4   5   3        0.33        9.30      5.73 o 
   5   5   3       60.13       68.47      9.08 o 
   6   5   3      482.17      514.58     20.14 o 
   7   5   3     1152.54     1262.90     31.17 o 
   8   5   3        2.43      -12.68     12.68 o 
   9   5   3       50.77       43.46     16.85 o 
  10   5   3       60.70       29.19     34.23 o 
 -10   6   3        0.04      -22.56     22.56 o 
  -9   6   3        0.05      -12.10     21.72 o 
  -8   6   3       22.99       19.27     13.36 o 
  -7   6   3     1368.41     1467.82     38.71 o 
  -6   6   3        4.56        9.46     11.09 o 
  -5   6   3      262.23      278.75     17.65 o 
  -4   6   3     1000.11     1121.07     35.40 o 
  -3   6   3        5.20       -1.21      6.24 o 
  -2   6   3      304.25      306.13     12.69 o 
  -1   6   3      727.42      735.47     15.37 o 
   0   6   3     4534.48     4383.50     68.95 o 
   1   6   3       13.16       11.99      5.33 o 
   2   6   3     1033.41     1088.25     20.14 o 
   3   6   3      673.57      666.94     17.42 o 
   4   6   3        7.20        9.99      5.67 o 
   5   6   3       53.57       79.80      9.10 o 
   6   6   3      327.61      384.30     18.38 o 
   7   6   3        9.68       21.02      9.80 o 
   8   6   3      278.48      291.08     27.85 o 
   9   6   3      300.39      356.81     33.49 o 
  10   6   3       81.36       66.97     25.97 o 
 -10   7   3        0.10      -23.93     23.93 o 
  -9   7   3       79.86       65.92     24.67 o 
  -8   7   3      360.21      401.76     26.15 o 
  -7   7   3       59.08       48.11     13.15 o 
  -6   7   3      827.81      829.33     28.76 o 
  -5   7   3      213.20      228.79     15.85 o 
  -4   7   3        0.05        5.88      7.71 o 
  -3   7   3     1631.31     1556.99     30.25 o 
  -2   7   3      930.36      848.36     16.95 o 
  -1   7   3     3023.86     2845.77     33.96 o 
   0   7   3     1142.25     1137.57     25.30 o 
   2   7   3     2340.61     2313.74     36.78 o 
   4   7   3      441.23      545.82     18.49 o 
   5   7   3      357.70      405.96     16.82 o 
   6   7   3      208.22      244.35     15.08 o 
   7   7   3      100.55       87.56     13.45 o 
   8   7   3       35.81       11.56     21.15 o 
   9   7   3       46.70       60.83     31.27 o 
  10   7   3      360.76      424.57     42.45 o 
 -10   8   3        1.74      -24.54     24.54 o 
  -9   8   3       10.30      -20.64     21.14 o 
  -8   8   3        0.47       15.44     13.82 o 
  -7   8   3       30.37       39.42     15.80 o 
  -6   8   3     1324.85     1418.43     36.92 o 
  -5   8   3       30.24       41.47     11.11 o 
  -4   8   3      220.29      180.08     13.40 o 
  -3   8   3        6.16        2.36      5.59 o 
  -2   8   3      293.21      291.53     11.01 o 
  -1   8   3     5111.98     5385.55     59.12 o 
   0   8   3      131.25      159.11     11.26 o 
   1   8   3     3669.08     3787.86     84.20 o 
   2   8   3      770.85      687.85     22.92 o 
   3   8   3      630.07      729.59     19.04 o 
   4   8   3     1213.26     1194.06     26.44 o 
   5   8   3      647.19      723.92     26.45 o 
   6   8   3      252.74      282.41     15.86 o 
   7   8   3      386.65      418.02     20.91 o 
   8   8   3      725.34      741.78     40.18 o 
   9   8   3      213.16      186.94     26.91 o 
 -10   9   3       31.63      -25.05     25.05 o 
  -9   9   3       23.81      -20.48     20.48 o 
  -8   9   3      584.86      595.49     43.31 o 
  -7   9   3       64.30       64.59     14.38 o 
  -6   9   3      935.32     1051.28     57.97 o 
  -5   9   3      151.17      165.48     14.81 o 
  -4   9   3      917.21      944.64     26.17 o 
  -3   9   3      648.45      667.95     17.14 o 
  -2   9   3       72.77      114.03      7.74 o 
  -1   9   3       99.02      104.12      6.89 o 
   0   9   3      596.83      559.08     15.14 o 
   1   9   3     8885.10     9212.23    141.06 o 
   2   9   3     2371.10     2541.78     34.62 o 
   3   9   3       14.39       18.85      5.23 o 
   5   9   3       20.93       23.58      7.50 o 
   6   9   3      108.88      107.76     11.97 o 
   7   9   3      539.59      536.84     46.06 o 
   8   9   3       60.80       50.78     18.60 o 
   9   9   3        1.85       -7.52     16.98 o 
 -10  10   3       40.55       39.96     27.62 o 
  -9  10   3       33.83       41.73     43.06 o 
  -8  10   3      167.59      213.06     31.44 o 
  -7  10   3     1444.78     1566.47     41.84 o 
  -6  10   3      182.18      225.73     17.96 o 
  -5  10   3       42.16       38.08     11.42 o 
  -4  10   3        9.95        0.53      8.34 o 
  -3  10   3     4437.99     4657.37     58.91 o 
  -2  10   3      328.91      399.98     10.45 o 
  -1  10   3      517.69      547.79     14.33 o 
   0  10   3       38.20       80.71      9.68 o 
   1  10   3     1361.70     1440.47     27.33 o 
   2  10   3      353.49      356.24     12.69 o 
   3  10   3        2.98        7.66      4.52 o 
   4  10   3     1851.74     1894.94     77.38 o 
   5  10   3       10.87        8.01      7.22 o 
   6  10   3       35.71       34.05     10.59 o 
   7  10   3      133.43      142.89     21.59 o 
   8  10   3      723.30      740.05     49.08 o 
   9  10   3        3.75      -17.84     17.84 o 
  -9  11   3      438.95      467.09     30.64 o 
  -8  11   3        4.44      -11.12     13.20 o 
  -7  11   3      771.51      801.65     31.68 o 
  -6  11   3      813.43      883.33     30.40 o 
  -5  11   3       48.20       49.69     12.00 o 
  -4  11   3      226.81      223.02     14.96 o 
  -3  11   3      325.38      355.58     13.97 o 
  -2  11   3     1711.86     1756.40     23.51 o 
  -1  11   3     3214.32     3230.70     40.01 o 
   0  11   3     7495.38     7363.67    243.18 o 
   1  11   3     5720.82     6580.18     85.49 o 
   2  11   3      243.08      234.93     11.35 o 
   3  11   3      140.41      148.63      9.47 o 
   4  11   3        7.62        1.41      4.28 o 
   5  11   3       97.31      111.14     12.17 o 
   6  11   3       43.40       34.88     13.67 o 
   7  11   3      123.59      124.68     26.67 o 
   8  11   3      476.90      525.98     36.58 o 
   9  11   3      135.44      110.02     23.65 o 
  -9  12   3      128.25       98.56     27.40 o 
  -8  12   3       18.99      -10.84     13.49 o 
  -7  12   3        8.18        3.57     12.50 o 
  -6  12   3      596.38      650.04     27.34 o 
  -5  12   3        4.16        6.89     10.00 o 
  -4  12   3      116.61      105.47     12.13 o 
  -3  12   3     1109.06     1212.96     24.23 o 
  -2  12   3        0.68        5.19      4.17 o 
  -1  12   3       32.00       19.42      4.55 o 
   0  12   3      458.13      525.06     16.57 o 
   1  12   3        0.49        7.50      5.64 o 
   2  12   3     1095.89     1015.09     24.34 o 
   3  12   3      707.51      819.17     19.66 o 
   4  12   3       98.02       91.26     10.06 o 
   5  12   3      397.60      418.60     31.41 o 
   6  12   3     1200.40     1174.26     33.26 o 
   7  12   3       23.82        6.84     14.41 o 
   8  12   3      233.33      250.54     29.67 o 
   9  12   3        9.24      -15.72     29.09 o 
  -9  13   3      117.18       56.70     21.69 o 
  -8  13   3      283.92      322.39     25.88 o 
  -7  13   3      258.82      272.28     34.01 o 
  -6  13   3     1531.11     1610.56     40.96 o 
  -5  13   3        0.10       -1.42     10.06 o 
  -4  13   3       38.63       50.92     10.52 o 
  -3  13   3      869.88      812.60     20.19 o 
  -2  13   3      478.86      486.27     13.51 o 
  -1  13   3      131.57      150.44      9.63 o 
   0  13   3       31.31       31.28      6.76 o 
   1  13   3     1368.37     1442.95     35.75 o 
   2  13   3      224.19      256.85     14.25 o 
   3  13   3      156.86      198.68     11.42 o 
   4  13   3      271.19      320.67     14.96 o 
   5  13   3      139.61      154.78     11.66 o 
   6  13   3       20.82        3.69     13.77 o 
   7  13   3      175.20      163.82     22.83 o 
   8  13   3       16.48        7.35     16.78 o 
   9  13   3      128.04      139.91     55.97 o 
  -9  14   3      152.35      110.00     49.08 o 
  -8  14   3      218.74      221.44     34.24 o 
  -7  14   3     1068.12     1116.33     50.40 o 
  -6  14   3       43.75       77.18     14.38 o 
  -5  14   3     1736.35     1741.97     40.90 o 
  -4  14   3      131.54      150.86     14.18 o 
  -3  14   3     1434.78     1404.11     27.13 o 
  -2  14   3     1082.43     1116.59     20.84 o 
  -1  14   3     1181.48     1364.45     23.20 o 
   0  14   3     1055.29     1119.21     25.43 o 
   1  14   3       14.27       11.14      6.31 o 
   2  14   3     1444.86     1445.38     30.91 o 
   3  14   3      218.91      267.04     26.94 o 
   4  14   3      677.07      710.19     20.32 o 
   5  14   3      135.74      145.35     11.39 o 
   6  14   3     1562.95     1587.41     98.43 o 
   7  14   3       49.36       47.29     19.87 o 
   8  14   3      299.45      316.61     31.84 o 
   9  14   3        2.11        3.58     18.41 o 
  -9  15   3       81.41       55.80     27.14 o 
  -8  15   3      120.68       68.33     34.47 o 
  -7  15   3       50.86       30.14     14.97 o 
  -6  15   3       15.16       18.79     15.57 o 
  -5  15   3     1064.58     1110.95     32.69 o 
  -4  15   3      398.95      398.47     22.87 o 
  -3  15   3       30.91       34.16      7.09 o 
  -1  15   3     1610.73     1598.04     26.22 o 
   0  15   3        0.57        1.26      6.45 o 
   1  15   3      374.29      347.09     16.28 o 
   2  15   3     1475.10     1452.62     31.73 o 
   3  15   3       43.65       70.81     13.93 o 
   4  15   3      839.93      810.64     21.88 o 
   5  15   3       86.79       92.74     10.33 o 
   6  15   3       91.39       57.99     16.95 o 
   7  15   3       81.28       47.45     18.80 o 
   8  15   3       76.99       62.81     24.19 o 
   9  15   3       55.27       19.48     24.96 o 
  -9  16   3      469.87      408.97     77.14 o 
  -8  16   3        8.90       20.27     19.85 o 
  -7  16   3        3.70        0.07     16.55 o 
  -6  16   3      145.39      147.06     16.81 o 
  -5  16   3        9.15       19.66     12.14 o 
  -4  16   3     3824.25     3777.85     69.07 o 
  -3  16   3      409.88      464.54     17.03 o 
  -2  16   3      256.60      254.76     12.36 o 
  -1  16   3      410.62      440.63     17.10 o 
   0  16   3     1478.00     1450.86     30.94 o 
   1  16   3        8.55       11.30      7.02 o 
   2  16   3      323.38      332.04     18.30 o 
   3  16   3        4.77       -7.14      7.14 o 
   4  16   3        0.85        4.20      8.11 o 
   5  16   3      396.73      410.70     18.28 o 
   6  16   3       50.46       60.54     17.05 o 
   7  16   3        5.02       -3.01     18.61 o 
   8  16   3      137.35      163.95     58.27 o 
  -9  17   3        0.08      -29.00     29.00 o 
  -8  17   3       21.19      -13.19     18.12 o 
  -7  17   3        0.01      -15.18     15.18 o 
  -6  17   3        7.48      -12.37     15.51 o 
  -5  17   3      479.10      549.47     24.96 o 
  -4  17   3     1784.56     1764.27     39.69 o 
  -3  17   3     2745.99     2872.77     50.13 o 
  -2  17   3     1090.19     1082.77     20.38 o 
  -1  17   3       67.70       90.62      7.67 o 
   0  17   3      212.32      265.50     22.15 o 
   1  17   3      162.49      169.37     13.18 o 
   2  17   3      839.21      838.41     26.26 o 
   3  17   3        0.63       -3.14      7.84 o 
   4  17   3      322.63      316.63     19.25 o 
   5  17   3       14.91      -13.91     18.87 o 
   6  17   3      110.63      103.18     19.35 o 
   7  17   3       57.32       82.15     37.34 o 
   8  17   3       12.89        9.36     18.76 o 
  -8  18   3       61.19       30.42     21.32 o 
  -7  18   3      302.68      273.00     29.51 o 
  -6  18   3      118.97      120.58     22.08 o 
  -5  18   3      126.47      140.85     20.74 o 
  -4  18   3      300.00      299.63     18.16 o 
  -3  18   3      652.64      695.92     20.52 o 
  -2  18   3     3781.58     3696.64     51.56 o 
  -1  18   3      113.66      154.18     15.32 o 
   0  18   3      683.67      588.35     21.59 o 
   1  18   3     1920.76     1960.26     42.86 o 
   2  18   3      184.07      161.76     15.83 o 
   3  18   3      576.19      522.60     29.86 o 
   4  18   3      257.08      303.37     19.20 o 
   5  18   3       26.52       18.88     15.71 o 
   6  18   3      214.92      236.83     32.19 o 
   7  18   3     1279.67     1266.69     56.87 o 
   8  18   3        2.47      -12.55     17.41 o 
  -8  19   3       75.40       66.26     23.18 o 
  -7  19   3       13.42       -4.84     17.65 o 
  -6  19   3      200.67      180.56     25.02 o 
  -5  19   3      644.60      567.73     48.43 o 
  -4  19   3       83.41       81.01     16.78 o 
  -3  19   3     1619.01     1682.70     32.34 o 
  -2  19   3     1989.91     1856.77     38.63 o 
  -1  19   3     2449.19     2392.00     44.27 o 
   0  19   3       77.48       80.07     12.93 o 
   1  19   3       31.41       39.12      9.66 o 
   2  19   3      588.60      589.05     23.21 o 
   3  19   3      370.65      407.87     20.43 o 
   4  19   3       76.74      107.87     13.02 o 
   5  19   3      181.26      176.23     22.84 o 
   6  19   3        0.92       -9.90     13.97 o 
   7  19   3       82.31       42.82     22.12 o 
   8  19   3       15.60       21.83     19.49 o 
  -8  20   3       17.86      -11.05     19.48 o 
  -7  20   3       17.36        5.55     18.48 o 
  -6  20   3       44.08       -2.61     16.41 o 
  -5  20   3      186.21      213.10     24.33 o 
  -4  20   3      517.26      475.68     30.01 o 
  -3  20   3       33.98       28.69     12.26 o 
  -2  20   3      299.54      301.76     17.28 o 
  -1  20   3     1046.61     1103.75     29.49 o 
   0  20   3      292.92      285.52     17.71 o 
   1  20   3       21.13       34.98      9.35 o 
   2  20   3      505.69      449.00     21.48 o 
   3  20   3      385.09      324.45     19.99 o 
   4  20   3     1217.07     1232.67     34.48 o 
   5  20   3       76.11       86.88     19.50 o 
   6  20   3      148.70       96.53     20.37 o 
   7  20   3       83.99       69.02     20.73 o 
   8  20   3        7.21      -17.93     17.93 o 
  -8  21   3      212.35      168.87     28.63 o 
  -7  21   3        1.91      -20.37     20.37 o 
  -6  21   3        0.66      -16.04     16.04 o 
  -5  21   3        5.30       -7.22     14.52 o 
  -4  21   3      941.25      915.79     38.87 o 
  -3  21   3      158.97      212.63     33.66 o 
  -2  21   3        2.66        1.17     10.03 o 
  -1  21   3      966.43     1023.40     28.82 o 
   0  21   3      140.12      155.76     14.28 o 
   1  21   3       44.74       58.12     21.62 o 
   2  21   3       43.55       48.50     10.95 o 
   3  21   3      294.17      271.59     21.15 o 
   4  21   3      115.47      113.86     38.85 o 
   5  21   3       21.86       35.90     16.19 o 
   6  21   3       37.17       14.28     16.12 o 
   7  21   3      380.78      422.82     73.55 o 
  -7  22   3       64.65       72.50     22.72 o 
  -6  22   3       18.42       10.07     18.81 o 
  -5  22   3      694.82      684.16     37.90 o 
  -4  22   3     1193.85     1244.19     67.13 o 
  -3  22   3        0.97       -9.68     20.04 o 
  -2  22   3      164.83      195.69     31.00 o 
  -1  22   3        3.62       -3.42      8.62 o 
   0  22   3       93.63       98.18     13.08 o 
   1  22   3      180.37      220.69     16.85 o 
   2  22   3       58.10       65.07     12.03 o 
   3  22   3       61.64       58.90     12.92 o 
   4  22   3     1271.61     1377.35     48.44 o 
   5  22   3     1661.66     1631.37     55.99 o 
   6  22   3        1.00      -14.19     14.19 o 
   7  22   3       40.49       18.92     19.28 o 
  -7  23   3       72.21       39.71     21.90 o 
  -6  23   3      470.42      510.92     37.42 o 
  -5  23   3       59.08       51.69     26.42 o 
  -4  23   3      198.60      221.07     37.64 o 
  -3  23   3      219.84      246.81     37.80 o 
  -2  23   3       60.65       90.34     26.69 o 
  -1  23   3      157.23      201.68     31.78 o 
   0  23   3      100.14      144.16     18.01 o 
   1  23   3        4.56        6.37      9.19 o 
   2  23   3      195.84      213.85     17.31 o 
   3  23   3       19.08       20.89     10.67 o 
   4  23   3       24.36       31.20     15.51 o 
   5  23   3      131.87      118.92     29.38 o 
   6  23   3        7.73        7.43     17.10 o 
   7  23   3      112.02      105.25     25.41 o 
  -7  24   3       14.19        7.97     28.90 o 
  -6  24   3      894.00      954.28     67.60 o 
  -5  24   3      114.85      144.64     34.53 o 
  -4  24   3        7.44      -11.24     23.31 o 
  -3  24   3       25.35        3.21     22.60 o 
  -2  24   3      943.36      920.17     59.27 o 
  -1  24   3        6.08       -6.28     19.39 o 
   0  24   3       32.93        7.96     14.15 o 
   1  24   3       84.97      107.34     14.09 o 
   2  24   3        1.04       11.15     10.03 o 
   3  24   3      694.70      594.53     26.78 o 
   4  24   3       47.48       44.51     20.24 o 
   5  24   3      647.59      603.10     37.83 o 
   6  24   3      148.49      138.60     30.10 o 
  -6  25   3        0.74       -8.74     25.27 o 
  -5  25   3      261.50      247.39     41.14 o 
  -4  25   3        1.97      -22.07     22.07 o 
  -3  25   3       73.35       63.23     29.10 o 
  -2  25   3      231.10      220.76     38.06 o 
  -1  25   3      167.11      176.05     32.93 o 
   0  25   3        0.39       -2.56     13.90 o 
   1  25   3        2.11        7.42     14.22 o 
   2  25   3       66.51       85.37     14.07 o 
   3  25   3      317.89      353.81     29.21 o 
   4  25   3        4.00        1.11     14.59 o 
   5  25   3        0.80      -14.61     14.61 o 
   6  25   3        2.25       -8.07     17.54 o 
  -6  26   3        2.76      -15.07     26.35 o 
  -5  26   3      459.53      481.69     53.56 o 
  -4  26   3        0.09        3.39     26.19 o 
  -3  26   3      422.62      485.88     52.63 o 
  -2  26   3        5.01       17.28     23.63 o 
  -1  26   3        3.85       -3.42     21.54 o 
   0  26   3      262.09      342.43     34.13 o 
   1  26   3       79.16       69.03     18.60 o 
   2  26   3      948.90      948.65     40.86 o 
   3  26   3       22.52        5.06     14.46 o 
   4  26   3      858.79      913.70     63.14 o 
   5  26   3      246.55      229.19     28.55 o 
   6  26   3      510.81      522.42     39.53 o 
  -5  27   3        9.56      -26.11     26.11 o 
  -4  27   3       18.83      -18.40     24.47 o 
  -3  27   3        8.50      -23.79     23.79 o 
  -2  27   3        6.39      -14.77     22.01 o 
  -1  27   3        7.30       -1.22     22.67 o 
   0  27   3      144.93      179.42     33.12 o 
   1  27   3        7.58       -2.95     17.36 o 
   2  27   3       12.16        6.70     15.81 o 
   3  27   3       39.06      -11.60     23.82 o 
   4  27   3       31.92       21.34     16.26 o 
   5  27   3        4.07       -5.31     16.74 o 
  -5  28   3       38.36       -3.53     29.29 o 
  -4  28   3      572.01      621.06     60.46 o 
  -3  28   3      299.22      355.64     49.36 o 
  -2  28   3       10.73       -3.90     25.39 o 
  -1  28   3       23.94        4.65     25.61 o 
   0  28   3       25.78       27.98     25.96 o 
   1  28   3      401.39      479.11     33.49 o 
   2  28   3       19.10      -15.17     23.18 o 
   3  28   3      113.09      150.96     35.06 o 
   4  28   3       81.12       24.40     29.06 o 
   5  28   3      180.67      208.60     41.34 o 
  -4  29   3       37.35        2.09     28.98 o 
  -3  29   3       39.78        7.70     31.33 o 
  -2  29   3       85.84      115.86     34.53 o 
  -1  29   3       17.74       -7.49     25.82 o 
   0  29   3      135.50      169.92     36.08 o 
   1  29   3       69.88       90.52     21.44 o 
   2  29   3      442.84      556.45     52.19 o 
   3  29   3        0.85      -23.89     23.89 o 
   4  29   3       27.00       12.34     29.28 o 
  -3  30   3        3.22        9.83     29.70 o 
  -2  30   3      257.21      269.87     46.96 o 
  -1  30   3        8.84       -2.74     27.27 o 
   0  30   3        9.16      -21.11     24.59 o 
   1  30   3      637.12      587.15     55.61 o 
   2  30   3       78.55       41.06     30.20 o 
   3  30   3      685.40      659.64     57.95 o 
  -3  31   3        0.12        5.72     30.13 o 
  -2  31   3      196.06      224.34     44.87 o 
  -1  31   3       50.99       66.29     34.38 o 
   0  31   3        6.32      -25.05     26.57 o 
   1  31   3      127.09      103.93     35.60 o 
   2  31   3        0.83      -23.61     23.61 o 
  -1  32   3        1.24       -2.07     29.68 o 
   0  32   3      108.03       89.98     36.47 o 
 -10   0   4       53.49      -35.82     35.82 o 
  -9   0   4       45.55       -2.33     32.32 o 
  -8   0   4       12.70       -3.64     26.63 o 
  -7   0   4       78.88       63.29     27.57 o 
  -6   0   4      490.36      545.96     24.10 o 
  -3   0   4      165.95      188.37     12.78 o 
  -2   0   4     6413.76     6713.25    100.57 o 
  -1   0   4      954.62      868.78     14.07 o 
   0   0   4        1.38       -5.08      5.08 o 
   1   0   4    21582.84    12516.75    245.79 o 
   2   0   4     1827.49     1718.32     85.14 o 
   3   0   4       91.15      117.84     11.35 o 
   4   0   4     2651.22     2699.40     55.62 o 
   5   0   4     1798.12     1818.75     46.34 o 
   6   0   4      248.11      263.56     22.08 o 
   7   0   4      846.71      953.75     94.78 o 
   8   0   4       68.39       64.14     18.54 o 
   9   0   4       11.99        6.17     17.97 o 
  10   0   4       83.87       18.17     35.61 o 
 -10   1   4       21.29      -34.31     34.31 o 
  -9   1   4        0.06      -20.77     20.77 o 
  -8   1   4       19.53      -14.10     19.32 o 
  -7   1   4       18.85       33.68     18.42 o 
  -6   1   4        4.06       -2.71      8.15 o 
  -5   1   4      511.67      484.74     19.97 o 
  -4   1   4      785.16      850.61     17.40 o 
  -3   1   4      282.89      283.74     11.12 o 
  -2   1   4      306.95      256.94     10.80 o 
  -1   1   4     1228.05     1157.51     12.96 o 
   0   1   4     3244.56     3118.93     36.11 o 
   1   1   4      247.76      241.63     15.50 o 
   2   1   4       94.93       71.03      8.02 o 
   3   1   4     2829.26     2869.83     38.60 o 
   4   1   4       24.35       39.77      6.75 o 
   5   1   4      450.78      509.53     18.15 o 
   6   1   4        2.48        2.60      7.91 o 
   7   1   4       21.38        7.11      9.85 o 
   8   1   4        2.58       -1.95     10.96 o 
   9   1   4      286.21      278.31     20.48 o 
  10   1   4        9.86      -16.66     23.15 o 
 -10   2   4      100.95       24.80     28.35 o 
  -9   2   4       13.06      -21.29     21.29 o 
  -8   2   4      157.27      183.57     28.88 o 
  -7   2   4        3.94      -15.24     15.24 o 
  -6   2   4       37.01       25.61     10.41 o 
  -5   2   4        6.72        9.08      4.67 o 
  -4   2   4    10922.86    11356.99    119.91 o 
  -3   2   4        7.59       15.75      7.39 o 
  -1   2   4      585.01      554.22      9.11 o 
   0   2   4       32.09       41.92      4.99 o 
   1   2   4     4747.54     4657.87     60.69 o 
   2   2   4        2.87       -2.93      2.93 o 
   3   2   4      802.97      720.09     16.73 o 
   4   2   4        1.86       -0.28      5.76 o 
   5   2   4      214.93      272.30     14.38 o 
   6   2   4       39.57       26.90      9.00 o 
   7   2   4      170.68      207.37     16.00 o 
   8   2   4       81.89       78.58     13.25 o 
   9   2   4      129.70      128.87     30.22 o 
  10   2   4      309.81      255.40     34.61 o 
 -10   3   4       22.15      -25.83     25.83 o 
  -9   3   4      103.17        6.41     23.31 o 
  -8   3   4        3.89      -17.13     17.13 o 
  -7   3   4       19.94       18.17     19.16 o 
  -6   3   4      154.48      168.32     14.84 o 
  -5   3   4       60.98       39.79     15.97 o 
  -4   3   4    10916.57    10948.72    139.28 o 
  -3   3   4      880.53      814.94     19.97 o 
  -2   3   4      120.06      119.06      7.86 o 
  -1   3   4      708.34      656.42     11.69 o 
   0   3   4      569.17      546.49     11.06 o 
   1   3   4      681.07      622.03     18.47 o 
   2   3   4     1338.14     1291.80     25.64 o 
   3   3   4      537.21      597.21     17.83 o 
   4   3   4     2287.48     2515.33     37.52 o 
   5   3   4      178.43      212.73     12.87 o 
   6   3   4       18.90       29.08      9.09 o 
   7   3   4        3.75        7.99      9.73 o 
   8   3   4       16.73        0.39     11.05 o 
   9   3   4     1112.14     1196.09     42.50 o 
  10   3   4      147.02       50.64     39.02 o 
 -10   4   4       43.90        4.49     37.98 o 
  -9   4   4       26.56       -2.32     21.98 o 
  -8   4   4      195.02      275.33     31.41 o 
  -7   4   4     1200.29     1270.31     35.23 o 
  -6   4   4     1143.83     1197.74     32.97 o 
  -5   4   4      115.49      120.67     21.95 o 
  -4   4   4      105.10      104.49     10.42 o 
  -3   4   4     2464.23     2350.39     38.75 o 
  -2   4   4      836.69      777.18     15.79 o 
  -1   4   4     2112.48     2024.25     25.37 o 
   0   4   4     9280.84     9376.42     95.88 o 
   1   4   4       94.90      110.43      8.83 o 
   2   4   4      226.31      161.62      7.92 o 
   3   4   4     2566.21     2460.97     40.17 o 
   4   4   4     1374.55     1519.32     27.30 o 
   5   4   4     2242.71     2358.13     38.42 o 
   6   4   4      110.62      154.59     14.40 o 
   7   4   4      220.57      226.67     16.48 o 
   8   4   4      403.35      437.53     23.59 o 
   9   4   4       54.77       40.23     16.82 o 
  10   4   4       19.40      -18.95     18.95 o 
 -10   5   4        0.96      -24.16     24.16 o 
  -9   5   4        6.00      -16.80     20.78 o 
  -8   5   4      101.79       97.84     23.43 o 
  -7   5   4      256.91      260.87     19.93 o 
  -6   5   4     5647.47     6013.81     97.36 o 
  -5   5   4       10.35        8.00      9.25 o 
  -4   5   4     1678.92     1734.39     34.73 o 
  -3   5   4     1478.67     1499.52     25.31 o 
  -2   5   4       49.15       35.90      5.11 o 
  -1   5   4      394.05      359.93     12.82 o 
   0   5   4     1163.63     1003.43     13.61 o 
   1   5   4       82.13       83.19     12.09 o 
   2   5   4       90.15      112.40      6.63 o 
   3   5   4      113.89      159.10     11.26 o 
   4   5   4        4.57       -0.08      5.42 o 
   5   5   4      712.18      766.14     21.59 o 
   6   5   4     1852.34     1956.39     36.95 o 
   7   5   4       11.57       13.22     10.02 o 
   8   5   4      293.03      324.56     20.56 o 
   9   5   4      219.85      202.42     27.14 o 
  10   5   4       23.21       12.02     35.57 o 
 -10   6   4       53.93      -12.64     32.96 o 
  -9   6   4        1.22      -20.99     20.99 o 
  -8   6   4      715.79      817.85     44.26 o 
  -7   6   4      220.39      241.39     19.23 o 
  -6   6   4      420.23      505.60     24.53 o 
  -5   6   4      336.32      330.95     19.46 o 
  -4   6   4     1057.84     1100.40     27.38 o 
  -3   6   4      171.65      175.68      9.79 o 
  -2   6   4     4419.25     4417.51     53.53 o 
  -1   6   4     5500.64     5456.70     59.50 o 
   0   6   4     1410.33     1291.64     43.14 o 
   1   6   4     1407.89      598.84     27.99 o 
   2   6   4      125.01      178.49      8.87 o 
   3   6   4     1970.46     1868.51     33.10 o 
   4   6   4       72.87       97.83      9.18 o 
   5   6   4       41.71       56.73      8.83 o 
   6   6   4     1344.84     1418.54     31.16 o 
   7   6   4      120.44      123.14     17.69 o 
   8   6   4      926.09     1023.66     43.50 o 
   9   6   4       14.72       20.38     32.07 o 
 -10   7   4        9.05      -21.58     25.21 o 
  -9   7   4        4.72      -10.55     22.33 o 
  -8   7   4      341.76      355.91     47.09 o 
  -7   7   4      113.71      106.30     16.26 o 
  -6   7   4     1117.09     1175.23     36.09 o 
  -5   7   4     3226.57     3338.55     57.50 o 
  -4   7   4       56.50       64.39     10.10 o 
  -3   7   4       15.60        7.29      5.42 o 
  -2   7   4      831.27      842.86     17.43 o 
  -1   7   4        2.32        0.18      3.37 o 
   0   7   4     1629.77     1611.88     32.63 o 
   1   7   4      243.41      250.48     10.41 o 
   2   7   4     2534.18     2651.54     62.18 o 
   3   7   4     2068.82     2127.41     31.28 o 
   4   7   4        0.43        5.81      5.06 o 
   5   7   4       72.75       77.81      9.53 o 
   6   7   4     1316.32     1348.07     30.47 o 
   7   7   4      152.70      165.69     15.27 o 
   8   7   4        7.22       16.14     17.19 o 
   9   7   4      305.47      295.78     60.94 o 
 -10   8   4       23.81      -35.68     35.68 o 
  -9   8   4       77.99       78.33     32.22 o 
  -8   8   4      919.59      963.11     35.35 o 
  -7   8   4      378.30      393.82     24.37 o 
  -6   8   4        0.11        3.32     10.18 o 
  -5   8   4        3.91       19.11     10.34 o 
  -4   8   4       80.90       99.97     11.03 o 
  -3   8   4      166.19      168.49      9.98 o 
  -2   8   4      126.59      162.00      8.93 o 
  -1   8   4      316.57      412.04     10.58 o 
   0   8   4      625.41      563.73     17.91 o 
   1   8   4     5708.25     6015.84     67.13 o 
   2   8   4     1067.91      967.23     19.34 o 
   3   8   4      274.39      240.47     11.88 o 
   5   8   4      736.00      773.88     21.76 o 
   6   8   4       14.60        9.59      8.73 o 
   7   8   4       39.40       31.10     11.81 o 
   8   8   4      139.59      144.43     23.68 o 
   9   8   4       83.54       46.58     23.55 o 
 -10   9   4       15.32      -12.45     41.70 o 
  -9   9   4       93.07      108.12     27.79 o 
  -8   9   4       27.65       45.99     16.12 o 
  -7   9   4      140.63      139.46     17.14 o 
  -6   9   4      430.17      376.78     22.34 o 
  -5   9   4        1.11        1.78     12.82 o 
  -4   9   4        1.04        3.03      8.20 o 
  -3   9   4       14.45       30.52      6.49 o 
  -2   9   4     1812.44     1902.71     29.45 o 
  -1   9   4      186.57      209.14      8.77 o 
   0   9   4     5228.25     5121.01    324.31 o 
   1   9   4       24.09       29.28      5.20 o 
   2   9   4      457.59      462.51     14.04 o 
   3   9   4       19.44        8.10      4.86 o 
   5   9   4      542.03      583.28     19.56 o 
   6   9   4      141.45      137.04     18.26 o 
   7   9   4       53.88       47.07     12.75 o 
   8   9   4      448.23      527.07     36.56 o 
   9   9   4        3.00      -17.16     17.75 o 
  -9  10   4      108.45       53.09     43.25 o 
  -8  10   4        3.56       -9.99     13.61 o 
  -7  10   4      272.88      333.29     23.40 o 
  -6  10   4      394.94      411.89     23.64 o 
  -5  10   4       18.80       25.59     10.78 o 
  -4  10   4      110.18      113.62     12.15 o 
  -3  10   4     1103.96     1142.39     23.40 o 
  -2  10   4      179.84      180.06      9.73 o 
  -1  10   4        1.62        0.57      4.00 o 
   0  10   4       39.65       69.83     10.41 o 
   1  10   4      345.33      355.11     12.50 o 
   2  10   4      216.99      220.53     10.85 o 
   3  10   4     2527.70     2489.84     36.93 o 
   5  10   4       20.38       17.96     13.40 o 
   6  10   4      227.69      246.47     18.43 o 
   7  10   4       60.92       41.17     12.62 o 
   8  10   4        0.50      -13.20     15.18 o 
   9  10   4      172.42      165.79     63.59 o 
  -9  11   4      110.32       70.81     55.35 o 
  -8  11   4       61.91       52.52     18.28 o 
  -7  11   4      325.84      353.26     24.20 o 
  -6  11   4       18.83       34.18     12.38 o 
  -5  11   4      665.49      679.05     26.05 o 
  -4  11   4        2.20        4.53      8.74 o 
  -3  11   4      453.76      414.04     18.26 o 
  -2  11   4      105.85      109.37      6.19 o 
  -1  11   4     3561.31     3470.93     48.79 o 
   0  11   4       12.94       12.61      5.46 o 
   1  11   4      607.33      582.47     17.74 o 
   2  11   4      223.56      246.96     19.29 o 
   3  11   4      143.04      138.74      9.63 o 
   4  11   4      127.75      127.99      9.96 o 
   5  11   4      586.25      573.22     35.76 o 
   6  11   4        9.95        4.50      9.91 o 
   7  11   4       91.46       86.20     19.32 o 
   8  11   4        9.24       10.94     16.26 o 
   9  11   4      247.34      256.02     57.77 o 
  -9  12   4        0.64       -5.30     22.46 o 
  -8  12   4        9.40       15.46     14.59 o 
  -7  12   4       79.95       57.84     15.02 o 
  -6  12   4      869.29      883.10     31.38 o 
  -5  12   4       54.81       73.14     12.69 o 
  -4  12   4      352.61      331.89     18.50 o 
  -3  12   4        2.50       -1.15      5.89 o 
  -2  12   4      288.37      331.89     10.59 o 
  -1  12   4     2044.73     2177.92     34.55 o 
   0  12   4      404.56      452.59     19.21 o 
   1  12   4      304.22      277.24     13.92 o 
   2  12   4       38.53       63.99      7.17 o 
   3  12   4     1448.41     1496.46     32.74 o 
   4  12   4      282.24      305.22     14.74 o 
   5  12   4       15.29       13.98      7.54 o 
   6  12   4      300.45      324.82     20.99 o 
   7  12   4      531.28      524.94     34.11 o 
   8  12   4       14.05       -6.23     16.13 o 
   9  12   4      143.68      118.09     24.68 o 
  -9  13   4       18.45       18.42     19.65 o 
  -8  13   4      235.82      261.34     28.47 o 
  -7  13   4        7.46       -6.97     12.48 o 
  -6  13   4      550.40      571.46     37.89 o 
  -5  13   4      913.71      942.24     30.27 o 
  -4  13   4      112.87      112.12     12.89 o 
  -3  13   4       50.68       82.80     11.59 o 
  -2  13   4      267.05      310.58     11.72 o 
  -1  13   4      738.19      714.57     24.64 o 
   0  13   4      663.16      712.17     19.91 o 
   1  13   4      581.26      523.64     18.05 o 
   2  13   4      324.13      305.19     15.47 o 
   3  13   4        1.59        6.97      5.92 o 
   4  13   4      210.03      197.40     15.41 o 
   5  13   4       42.10       61.70     13.73 o 
   6  13   4      523.40      537.53     20.82 o 
   7  13   4      280.91      269.77     28.45 o 
   8  13   4       53.68       36.42     29.30 o 
   9  13   4        1.04        2.90     19.21 o 
  -9  14   4      207.17      162.01     43.68 o 
  -8  14   4      118.73      114.15     30.60 o 
  -7  14   4      811.03      864.20     33.98 o 
  -6  14   4      468.83      443.98     24.42 o 
  -5  14   4     1999.64     2098.43     45.89 o 
  -4  14   4       93.33      112.22     13.01 o 
  -3  14   4       22.06       20.31      6.99 o 
  -2  14   4     1211.79     1250.69     22.53 o 
  -1  14   4     1366.21     1485.45     28.68 o 
   0  14   4      209.61      208.50     12.60 o 
   1  14   4     1155.92     1230.54     27.83 o 
   2  14   4       65.02       68.80      9.25 o 
   3  14   4        1.76        6.93      6.38 o 
   4  14   4     1460.57     1416.09     29.02 o 
   5  14   4        8.27       13.39      7.79 o 
   6  14   4        0.26       -0.34      8.29 o 
   7  14   4       23.40       35.57     17.31 o 
   8  14   4      489.05      458.98     42.39 o 
   9  14   4      162.73      124.91     25.33 o 
  -9  15   4        7.54       -9.16     20.05 o 
  -8  15   4      122.56       88.32     22.93 o 
  -7  15   4       11.58        9.36     17.41 o 
  -6  15   4       65.30       56.86     13.97 o 
  -5  15   4       45.41       56.10     12.71 o 
  -4  15   4     3002.88     3126.40     56.52 o 
  -3  15   4       55.32       58.31      8.40 o 
  -2  15   4      540.83      577.61     19.28 o 
  -1  15   4       42.99       49.21      6.44 o 
   0  15   4       60.84       53.89      8.60 o 
   1  15   4      207.81      217.33     13.66 o 
   2  15   4     1342.32     1304.86     30.44 o 
   3  15   4      238.37      246.86     18.77 o 
   4  15   4     1278.99     1275.15     27.89 o 
   5  15   4      623.36      645.45     21.54 o 
   6  15   4      411.63      440.03     30.26 o 
   7  15   4      430.22      481.63     34.02 o 
   8  15   4       20.12       13.27     19.39 o 
  -9  16   4       44.06      -12.31     19.37 o 
  -8  16   4      473.16      438.34     45.74 o 
  -7  16   4       67.94       67.56     20.09 o 
  -6  16   4        4.12       -1.01     14.99 o 
  -5  16   4       41.77       44.01     12.42 o 
  -4  16   4      336.06      334.03     16.28 o 
  -3  16   4       12.47       21.08      7.55 o 
  -2  16   4        3.03        6.74      5.81 o 
  -1  16   4       64.07       82.88     10.23 o 
   0  16   4      690.82      652.80     21.37 o 
   1  16   4      775.83      761.90     25.25 o 
   2  16   4        0.25        2.19      7.32 o 
   3  16   4      136.80      171.90     14.03 o 
   4  16   4      709.69      818.70     23.00 o 
   5  16   4      225.43      225.64     14.49 o 
   6  16   4      100.65       92.02     18.78 o 
   7  16   4       65.78       81.83     50.14 o 
   8  16   4       76.03       46.05     19.89 o 
  -8  17   4        1.45      -11.25     19.15 o 
  -7  17   4        0.89      -16.29     16.29 o 
  -6  17   4        8.09        0.47     18.21 o 
  -5  17   4      486.96      492.72     24.64 o 
  -4  17   4      243.00      286.25     15.91 o 
  -3  17   4      717.25      691.48     27.21 o 
  -2  17   4      190.05      206.95     12.08 o 
  -1  17   4      525.34      523.41     19.76 o 
   0  17   4       98.16       94.27     10.82 o 
   1  17   4      941.21      869.58     25.44 o 
   2  17   4      121.02      143.20     12.86 o 
   3  17   4      460.50      470.30     21.13 o 
   4  17   4      399.51      384.25     20.71 o 
   5  17   4        8.13       14.03      8.61 o 
   6  17   4       20.10       28.98     15.99 o 
   7  17   4       16.10      -12.62     15.14 o 
   8  17   4      129.51      104.00     23.35 o 
  -8  18   4       22.51      -13.29     19.28 o 
  -7  18   4      106.16       56.76     20.51 o 
  -6  18   4        1.01        8.29     16.50 o 
  -5  18   4      522.41      582.65     26.46 o 
  -4  18   4      812.07      799.04     23.56 o 
  -3  18   4       55.29       51.27      8.60 o 
  -2  18   4     1578.02     1586.28     36.15 o 
  -1  18   4      431.56      445.08     29.10 o 
   0  18   4      798.97      874.67     25.72 o 
   1  18   4      223.42      224.41     15.40 o 
   2  18   4      678.42      596.71     22.99 o 
   3  18   4        0.59       -4.09      8.32 o 
   4  18   4      961.37      922.87     29.57 o 
   5  18   4      136.34      113.07     14.77 o 
   6  18   4       20.30       15.01     15.12 o 
   7  18   4      132.11      130.90     35.30 o 
   8  18   4      135.13       86.52     39.34 o 
  -8  19   4       37.68      -19.77     19.77 o 
  -7  19   4       20.06       -3.50     18.66 o 
  -6  19   4      745.50      729.17     41.02 o 
  -5  19   4        6.68      -19.86     24.43 o 
  -4  19   4      201.36      220.27     15.85 o 
  -3  19   4     1766.97     1716.22     38.55 o 
  -2  19   4       50.37       50.62     10.24 o 
  -1  19   4     1870.28     1948.20     39.41 o 
   0  19   4      576.76      559.41     29.85 o 
   1  19   4     1200.03     1261.65     32.02 o 
   2  19   4       29.48       43.81     10.08 o 
   3  19   4     1373.31     1197.23     32.79 o 
   4  19   4      203.24      166.66     15.53 o 
   5  19   4      158.11      160.27     21.73 o 
   6  19   4      680.04      699.97     38.29 o 
   7  19   4       70.70       44.01     20.09 o 
   8  19   4       80.43       21.29     20.22 o 
  -8  20   4       12.79      -34.19     34.19 o 
  -7  20   4      122.44       61.12     21.37 o 
  -6  20   4       60.78       14.62     27.95 o 
  -5  20   4      171.68      166.76     22.81 o 
  -4  20   4       18.48        6.51     12.91 o 
  -3  20   4      109.07      119.26     13.23 o 
  -2  20   4      110.63      140.06     13.49 o 
  -1  20   4      430.32      434.17     20.52 o 
   0  20   4      967.67      935.45     27.76 o 
   1  20   4        0.01        5.31      8.06 o 
   2  20   4        4.59        6.17      9.17 o 
   3  20   4       24.50       17.56      9.99 o 
   4  20   4       15.45       23.48     10.96 o 
   5  20   4      168.86      173.32     22.52 o 
   6  20   4       46.55       47.74     18.81 o 
   7  20   4       36.63       34.00     32.10 o 
  -7  21   4       10.64       -4.02     29.71 o 
  -6  21   4      495.04      409.67     79.33 o 
  -5  21   4      453.97      506.59     34.38 o 
  -4  21   4      748.96      762.56     55.45 o 
  -3  21   4      144.16      159.48     19.10 o 
  -2  21   4       17.93       18.06      9.20 o 
  -1  21   4        3.50        7.04     12.53 o 
   0  21   4     1934.54     1865.61     40.34 o 
   1  21   4      270.84      258.97     17.69 o 
   2  21   4      228.34      221.95     16.66 o 
   3  21   4        0.01        1.85      9.30 o 
   4  21   4        8.56       10.50     11.45 o 
   5  21   4      665.25      697.22     40.34 o 
   6  21   4      207.05      208.19     35.48 o 
   7  21   4       15.32       -4.30     16.67 o 
  -7  22   4      125.82       86.51     23.74 o 
  -6  22   4      215.05      209.28     26.26 o 
  -5  22   4      171.51      178.81     34.80 o 
  -4  22   4       13.80       -3.66     20.89 o 
  -3  22   4      471.37      508.45     49.52 o 
  -2  22   4      301.97      288.76     23.93 o 
  -1  22   4      319.45      317.69     24.07 o 
   0  22   4      154.81      174.57     15.55 o 
   1  22   4      507.62      424.85     26.78 o 
   2  22   4      225.14      186.18     16.21 o 
   3  22   4      433.17      471.26     25.04 o 
   4  22   4      144.63       98.68     15.87 o 
   5  22   4       53.26       39.80     17.55 o 
   6  22   4       17.70       11.71     16.95 o 
   7  22   4       77.68       44.73     20.64 o 
  -7  23   4       24.79       34.56     29.06 o 
  -6  23   4      142.34      135.58     35.53 o 
  -5  23   4        0.17       11.85     23.36 o 
  -4  23   4       47.85       48.63     26.43 o 
  -3  23   4      354.02      400.22     45.39 o 
  -2  23   4     1417.12     1355.61     68.72 o 
  -1  23   4      493.19      473.71     28.93 o 
   0  23   4       37.25       32.94     10.87 o 
   1  23   4     1363.40     1230.65     45.79 o 
   2  23   4      358.29      304.70     19.92 o 
   3  23   4       14.81       19.51     15.56 o 
   4  23   4       46.83       23.08     14.79 o 
   5  23   4      122.66      100.51     20.61 o 
   6  23   4       19.11       14.17     17.74 o 
   7  23   4      517.36      579.10     60.74 o 
  -6  24   4       41.45       14.76     28.61 o 
  -5  24   4       67.10       27.54     25.57 o 
  -4  24   4      564.01      558.95     55.41 o 
  -3  24   4      499.01      540.96     52.32 o 
  -2  24   4      378.33      382.37     44.53 o 
  -1  24   4        2.53        0.94     20.89 o 
   0  24   4       21.48       13.51     10.39 o 
   1  24   4       87.10      100.17     14.07 o 
   2  24   4       36.75       38.42     11.79 o 
   3  24   4       66.42       56.16     13.28 o 
   4  24   4       91.19       87.45     19.39 o 
   5  24   4      165.37      140.32     24.62 o 
   6  24   4       11.22       -0.40     17.74 o 
  -6  25   4      273.76      277.23     46.30 o 
  -5  25   4      650.42      580.61     58.04 o 
  -4  25   4       29.31       -2.11     26.20 o 
  -3  25   4      285.71      345.05     46.29 o 
  -2  25   4       18.03       33.73     23.50 o 
  -1  25   4      202.93      224.56     35.97 o 
   0  25   4      429.83      467.51     46.27 o 
   1  25   4       50.89       44.16     12.56 o 
   2  25   4       11.07       21.73     11.91 o 
   3  25   4       34.58       43.57     13.10 o 
   4  25   4       14.05       20.43     16.62 o 
   5  25   4        3.56      -15.70     15.70 o 
   6  25   4      221.83      198.51     39.18 o 
  -6  26   4       32.25       14.48     28.98 o 
  -5  26   4       28.97        8.50     27.93 o 
  -4  26   4        1.87      -26.04     26.04 o 
  -3  26   4       57.28       25.03     29.46 o 
  -2  26   4       22.97       16.48     25.47 o 
  -1  26   4       27.15       31.97     24.38 o 
   0  26   4      100.84      109.77     27.55 o 
   1  26   4       15.15       15.24     15.84 o 
   2  26   4       20.37       23.31     11.78 o 
   3  26   4      139.93      127.32     32.33 o 
   4  26   4        2.45      -14.58     14.58 o 
   5  26   4      238.82      293.63     32.33 o 
  -5  27   4      287.91      225.56     43.57 o 
  -3  27   4      178.26      173.89     39.72 o 
  -2  27   4      359.09      475.50     54.30 o 
  -1  27   4       20.27       12.26     24.46 o 
   0  27   4      187.06      206.21     37.54 o 
   1  27   4      248.42      270.78     26.62 o 
   2  27   4      406.33      433.86     41.58 o 
   3  27   4      263.09      284.54     42.34 o 
   4  27   4      332.83      320.04     30.87 o 
   5  27   4      104.75       91.63     32.13 o 
  -5  28   4       10.13      -20.71     27.87 o 
  -4  28   4       87.58       75.01     33.66 o 
  -3  28   4       15.93      -23.75     27.25 o 
  -2  28   4      155.32      169.15     37.66 o 
  -1  28   4      182.03      222.66     42.28 o 
   0  28   4       83.53      111.83     32.21 o 
   1  28   4      473.04      503.78     50.42 o 
   2  28   4        1.01       -9.31     18.45 o 
   3  28   4        1.75       -7.98     23.87 o 
   4  28   4       16.43       10.57     28.74 o 
  -4  29   4        8.55       -6.72     28.22 o 
  -3  29   4      403.04      387.91     52.90 o 
  -2  29   4      305.05      317.92     47.91 o 
  -1  29   4      224.85      248.75     41.41 o 
   0  29   4       22.23       21.89     26.77 o 
   1  29   4       66.56       18.35     26.33 o 
   2  29   4        8.61        7.83     18.01 o 
   3  29   4       73.02      106.61     33.57 o 
   4  29   4      280.71      329.83     46.97 o 
  -3  30   4      185.63      215.14     44.59 o 
  -2  30   4      133.51      128.96     38.07 o 
  -1  30   4       39.78       33.19     30.39 o 
   0  30   4        7.10      -23.96     23.96 o 
   1  30   4        2.42      -15.96     25.25 o 
   2  30   4        1.04      -24.56     24.56 o 
   3  30   4      370.94      378.22     48.04 o 
  -2  31   4      644.65      631.23     63.71 o 
  -1  31   4        1.75        9.32     29.45 o 
   0  31   4       21.83       47.77     31.21 o 
   1  31   4       63.65       27.38     28.41 o 
 -10   1   5        7.35      -25.35     25.35 o 
  -9   1   5       10.33      -19.81     19.81 o 
  -8   1   5       46.16       34.81     19.98 o 
  -7   1   5       28.23       44.93     17.96 o 
  -6   1   5      298.67      327.06     27.40 o 
  -4   1   5       36.96       50.85      6.85 o 
  -3   1   5     3776.70     3650.82     43.74 o 
  -2   1   5      269.84      240.44      7.14 o 
  -1   1   5     5471.82     5113.17     45.98 o 
   0   1   5     1037.16     1000.46     16.66 o 
   1   1   5     1770.22     1066.61     35.82 o 
   2   1   5      116.40       63.22     25.57 o 
   3   1   5     4282.91     4513.66     74.33 o 
   4   1   5      117.39      102.53      9.14 o 
   5   1   5       78.04       69.45      9.21 o 
   6   1   5      296.97      333.76     17.76 o 
   7   1   5       31.76       22.72     10.51 o 
   8   1   5      189.09      218.45     27.53 o 
   9   1   5      443.46      425.22     41.74 o 
 -10   2   5        0.03      -46.21     46.21 o 
  -9   2   5        1.32      -20.27     20.27 o 
  -8   2   5      108.00       88.00     22.96 o 
  -7   2   5        7.61       -4.38     16.34 o 
  -6   2   5     1224.07     1287.63     32.74 o 
  -5   2   5       31.94       20.76      8.71 o 
  -4   2   5      227.22      298.18     11.30 o 
  -3   2   5      150.47      152.17     10.67 o 
  -2   2   5     1292.33     1233.83     23.23 o 
  -1   2   5      595.13      562.60     10.60 o 
   0   2   5       72.36       79.62     19.65 o 
   1   2   5     3311.22     1709.78    165.70 o 
   2   2   5        0.93        5.05      4.04 o 
   3   2   5     4230.73     4583.52     56.36 o 
   4   2   5     3165.47     3299.65     46.14 o 
   5   2   5        8.10        8.01      7.24 o 
   6   2   5       16.16       23.21      9.14 o 
   7   2   5      125.12      101.65     13.43 o 
   8   2   5        6.10        4.17     13.66 o 
   9   2   5       78.95       60.29     15.04 o 
 -10   3   5       16.45      -29.38     29.38 o 
  -9   3   5        0.00      -34.80     40.09 o 
  -8   3   5       84.16      100.56     24.63 o 
  -7   3   5      192.48      183.88     24.87 o 
  -6   3   5     1481.12     1527.26     36.39 o 
  -5   3   5      203.32      218.53     14.48 o 
  -4   3   5      965.41      957.84     24.79 o 
  -3   3   5       75.14       93.13      8.31 o 
  -2   3   5      916.36      856.26     15.97 o 
  -1   3   5      417.79      427.06     10.16 o 
   1   3   5      512.57      495.85     22.47 o 
   2   3   5     1044.88     1031.87     19.11 o 
   3   3   5        3.72        1.32      3.64 o 
   4   3   5     1566.23     1669.09     37.09 o 
   5   3   5      432.80      430.09     17.64 o 
   6   3   5      498.91      554.73     21.23 o 
   7   3   5       13.77        4.25      9.97 o 
   8   3   5     1294.93     1429.16     36.68 o 
   9   3   5      483.12      449.09     31.12 o 
 -10   4   5      137.01       71.94     36.63 o 
  -9   4   5        0.58      -14.69     20.92 o 
  -8   4   5       76.90       58.75     21.61 o 
  -7   4   5        9.77        8.91     16.50 o 
  -6   4   5      116.63      106.41     13.92 o 
  -5   4   5      305.87      335.81     18.95 o 
  -4   4   5     1636.45     1642.44     35.85 o 
  -3   4   5      533.76      586.65     15.73 o 
  -2   4   5       93.67       75.91      7.12 o 
  -1   4   5      791.09      831.96     14.19 o 
   0   4   5      418.24      477.35     10.54 o 
   1   4   5     2916.94     2982.25     43.01 o 
   2   4   5      293.24      296.60     10.79 o 
   3   4   5        0.15        0.78      3.32 o 
   4   4   5       70.21       92.99      8.79 o 
   5   4   5       75.93       93.46     10.25 o 
   6   4   5       17.49       20.30      9.06 o 
   7   4   5      336.75      380.85     20.49 o 
   8   4   5       28.65       21.00     12.18 o 
   9   4   5        4.69      -12.61     16.99 o 
 -10   5   5        9.00      -19.65     36.19 o 
  -9   5   5       43.23       25.71     22.59 o 
  -8   5   5      217.20      208.00     28.96 o 
  -7   5   5       13.57        2.16     16.89 o 
  -6   5   5     2993.84     3128.30     57.08 o 
  -5   5   5     1139.28     1111.29     30.12 o 
  -4   5   5     1057.07     1134.02     27.69 o 
  -3   5   5     4945.70     4853.85     60.22 o 
  -2   5   5     1571.74     1495.15     24.31 o 
  -1   5   5       10.71       -2.96      3.28 o 
   0   5   5     1827.25     1943.11     22.81 o 
   1   5   5      463.87      516.31     13.65 o 
   2   5   5     1273.53     1408.47     22.87 o 
   3   5   5     1615.06     1642.66     68.31 o 
   4   5   5      444.85      463.10     18.47 o 
   5   5   5     1360.25     1417.18     29.27 o 
   6   5   5       93.99      106.95     12.11 o 
   7   5   5      626.06      683.67     41.15 o 
   8   5   5       47.62       65.03     14.37 o 
   9   5   5      137.28       90.93     22.26 o 
 -10   6   5        6.60      -44.08     50.52 o 
  -9   6   5      368.51      386.84     39.07 o 
  -8   6   5      225.97      205.19     34.89 o 
  -7   6   5      127.19      120.05     15.50 o 
  -6   6   5      778.56      824.10     32.44 o 
  -5   6   5      566.98      595.11     23.77 o 
  -4   6   5      920.77      897.85     24.93 o 
  -3   6   5        0.87       -4.84      4.84 o 
  -2   6   5     2917.89     2918.29     39.28 o 
  -1   6   5      869.91      861.71     15.22 o 
   0   6   5      977.76      915.84     17.81 o 
   1   6   5        8.49       17.12      5.21 o 
   2   6   5       68.80       35.39      4.83 o 
   3   6   5      190.91      192.43      9.97 o 
   4   6   5      209.22      255.71     14.99 o 
   5   6   5      468.23      514.06     18.89 o 
   6   6   5      107.87      111.42     12.47 o 
   7   6   5      968.24     1031.83     29.67 o 
   8   6   5       19.53        9.51     13.16 o 
   9   6   5       12.37      -17.01     17.01 o 
 -10   7   5      140.82       34.34     40.60 o 
  -9   7   5      587.29      550.04     43.62 o 
  -8   7   5       30.30       25.48     20.95 o 
  -7   7   5       74.09       65.29     19.81 o 
  -6   7   5      477.96      492.56     24.21 o 
  -5   7   5      317.74      323.24     18.73 o 
  -4   7   5      761.70      761.84     23.69 o 
  -3   7   5        0.76        4.01      6.92 o 
  -2   7   5      117.43      123.53      8.16 o 
  -1   7   5     2314.71     2354.65     30.57 o 
   0   7   5       39.76       33.84      3.73 o 
   1   7   5       41.38       47.45      5.56 o 
   2   7   5     1992.56     2020.17     73.66 o 
   3   7   5        0.70        5.08      4.81 o 
   4   7   5      280.01      295.17     15.72 o 
   5   7   5     1033.81     1101.44     25.65 o 
   6   7   5      261.47      318.37     24.90 o 
   7   7   5        2.55       16.41     11.67 o 
   8   7   5      501.80      519.53     52.54 o 
   9   7   5        3.48      -30.68     30.68 o 
 -10   8   5       16.28        7.13     33.31 o 
  -9   8   5       58.30       13.54     61.06 o 
  -8   8   5     1999.41     1923.90     65.22 o 
  -7   8   5       32.66       13.09     14.56 o 
  -6   8   5      241.64      235.35     18.27 o 
  -5   8   5       30.62       31.56     10.94 o 
  -4   8   5       24.44       17.58      8.88 o 
  -3   8   5      154.35      151.87      9.92 o 
  -2   8   5      517.35      545.14     15.00 o 
  -1   8   5      979.46      963.83     16.87 o 
   0   8   5      620.67      600.89     69.18 o 
   1   8   5       97.55      147.95      8.42 o 
   2   8   5     3983.07     4003.29     69.60 o 
   3   8   5       15.42       11.26      4.97 o 
   4   8   5      456.78      457.02     31.35 o 
   5   8   5       56.94       68.41      9.74 o 
   6   8   5       52.58       36.66     11.49 o 
   7   8   5      386.69      436.51     25.83 o 
   8   8   5       74.62       44.17     18.81 o 
   9   8   5       41.77        9.64     33.72 o 
  -9   9   5      336.88      411.95     97.25 o 
  -8   9   5      127.41      112.32     24.38 o 
  -7   9   5       53.03       62.66     14.92 o 
  -6   9   5      407.24      453.55     24.07 o 
  -5   9   5      298.04      314.65     18.98 o 
  -4   9   5      275.37      288.54     18.03 o 
  -3   9   5       53.59       51.41      8.19 o 
  -2   9   5     1637.73     1557.71     26.73 o 
  -1   9   5     1133.01     1268.03     20.37 o 
   1   9   5      234.42      264.87     11.56 o 
   2   9   5        4.67        1.44      4.62 o 
   3   9   5      670.49      652.28     25.51 o 
   5   9   5      764.54      773.40     26.36 o 
   6   9   5       93.28       89.27     13.92 o 
   7   9   5        0.24       -2.33     10.95 o 
   8   9   5      390.99      442.85     36.05 o 
   9   9   5       54.01       27.09     39.44 o 
  -9  10   5      447.17      442.00     41.77 o 
  -8  10   5      146.92      138.47     29.65 o 
  -7  10   5      454.51      452.51     26.21 o 
  -6  10   5      240.50      260.07     19.45 o 
  -5  10   5      160.03      169.13     15.60 o 
  -4  10   5      696.40      731.93     24.71 o 
  -3  10   5      177.78      197.54     11.67 o 
  -2  10   5      593.35      624.73     16.85 o 
  -1  10   5       80.68      147.99     11.18 o 
   0  10   5       25.25       12.07      5.19 o 
   1  10   5     3839.14     4043.10     50.58 o 
   2  10   5        0.53       -1.35      4.83 o 
   3  10   5     1393.31     1361.34     29.55 o 
   4  10   5       21.20       36.91      8.64 o 
   5  10   5       19.96       10.08      9.09 o 
   6  10   5      101.14       79.28     13.40 o 
   7  10   5      372.66      419.11     25.23 o 
   8  10   5        1.77        1.16     16.54 o 
   9  10   5       14.50       19.36     19.10 o 
  -9  11   5      287.35      294.43     35.81 o 
  -8  11   5      218.47      213.57     35.89 o 
  -7  11   5       66.54       60.86     14.98 o 
  -6  11   5      126.83      140.30     18.66 o 
  -5  11   5      765.53      787.43     28.16 o 
  -4  11   5      760.58      769.74     21.81 o 
  -3  11   5      306.64      296.30     13.77 o 
  -2  11   5      817.47      851.43     19.82 o 
  -1  11   5     1812.55     2069.39     29.42 o 
   0  11   5      218.98      223.61     12.04 o 
   1  11   5      716.48      751.00     17.97 o 
   2  11   5      787.78      815.34     19.53 o 
   3  11   5      214.03      220.79     12.10 o 
   4  11   5       28.29       31.83      9.22 o 
   5  11   5       54.83       70.45     11.52 o 
   6  11   5     2701.67     2853.53     56.01 o 
   7  11   5      625.05      661.24     38.34 o 
   8  11   5        3.24       -7.98     16.16 o 
   9  11   5        9.58        6.09     20.89 o 
  -9  12   5      116.57       56.53     25.63 o 
  -8  12   5       80.64       89.62     29.03 o 
  -7  12   5      848.20      894.77     33.98 o 
  -6  12   5      699.97      655.30     34.81 o 
  -5  12   5      596.12      634.39     26.13 o 
  -4  12   5       70.33      103.42     10.71 o 
  -3  12   5      322.67      320.55     14.68 o 
  -2  12   5      191.36      176.75      8.52 o 
  -1  12   5      731.76      640.84     53.56 o 
   0  12   5     2387.17     2346.68     39.51 o 
   1  12   5        0.42       -2.06      5.78 o 
   2  12   5      483.77      602.84     17.47 o 
   3  12   5        0.94        8.27      6.23 o 
   4  12   5     1123.65     1138.39     26.05 o 
   5  12   5      419.62      400.46     21.31 o 
   6  12   5        6.83       17.23     10.84 o 
   7  12   5        3.06       13.61     11.59 o 
   8  12   5        2.75       15.93     18.10 o 
   9  12   5       14.18       12.33     19.70 o 
  -9  13   5      165.87       69.17     46.21 o 
  -8  13   5        0.50       -6.95     14.08 o 
  -7  13   5        9.22       -3.86     12.56 o 
  -6  13   5        3.82        6.96     11.96 o 
  -5  13   5      807.27      824.76     28.97 o 
  -4  13   5       12.80        7.79      8.15 o 
  -3  13   5     2432.83     2489.64     39.95 o 
  -2  13   5      235.69      276.09     15.84 o 
  -1  13   5       96.91       74.23     25.10 o 
   0  13   5       15.61       24.27      7.09 o 
   1  13   5      470.50      496.02     18.17 o 
   2  13   5      345.24      328.50     18.50 o 
   3  13   5      288.29      319.52     15.06 o 
   4  13   5      494.09      479.06     18.52 o 
   5  13   5       37.65       35.87      8.74 o 
   6  13   5       39.93       34.08      9.64 o 
   7  13   5      345.18      328.02     30.48 o 
   8  13   5       27.98       20.65     25.93 o 
   9  13   5      195.63      187.05     28.64 o 
  -9  14   5      110.60       11.90     38.37 o 
  -8  14   5        0.11      -13.84     13.84 o 
  -7  14   5       16.29       12.89     13.73 o 
  -6  14   5      353.96      361.15     23.32 o 
  -5  14   5        9.37       26.87     11.20 o 
  -4  14   5        0.04        4.01      9.04 o 
  -3  14   5     1432.69     1466.02     29.49 o 
  -2  14   5      957.01     1019.95     31.49 o 
  -1  14   5       66.81       47.71      6.66 o 
   0  14   5     1427.96     1437.49     33.16 o 
   1  14   5       60.30       66.83     12.87 o 
   2  14   5      255.83      284.48     19.12 o 
   3  14   5       81.77       91.79      9.82 o 
   4  14   5     2789.50     2624.49     42.74 o 
   5  14   5      228.18      266.70     17.69 o 
   6  14   5        6.58       10.87      8.66 o 
   7  14   5      187.43      134.94     37.60 o 
   8  14   5      696.09      630.82     39.81 o 
  -9  15   5      108.89       34.80     55.32 o 
  -8  15   5        5.24      -28.47     28.47 o 
  -7  15   5      383.72      398.54     26.10 o 
  -6  15   5       64.26       65.46     24.73 o 
  -5  15   5       85.36       75.75     13.43 o 
  -4  15   5     4001.45     3952.84     57.77 o 
  -3  15   5       99.16      116.62     10.73 o 
  -2  15   5       56.92       55.81     19.43 o 
  -1  15   5      138.97      137.97     12.47 o 
   0  15   5      850.53      826.15     23.30 o 
   1  15   5       65.63       70.73      9.82 o 
   2  15   5     1437.42     1380.67     32.41 o 
   3  15   5      141.86      137.13     11.62 o 
   4  15   5       95.93       84.08     10.25 o 
   5  15   5     2403.96     2365.16     49.62 o 
   6  15   5       38.05       32.68     10.07 o 
   7  15   5      140.38      153.65     23.60 o 
   8  15   5      124.94      113.77     42.33 o 
  -9  16   5        0.36      -30.49     30.49 o 
  -8  16   5       86.48       52.19     21.81 o 
  -7  16   5      264.55      253.03     22.52 o 
  -6  16   5      252.54      256.14     21.00 o 
  -5  16   5      250.58      276.37     22.11 o 
  -4  16   5      145.03      167.42     13.97 o 
  -3  16   5      762.84      734.38     21.86 o 
  -2  16   5      713.03      743.03     23.59 o 
  -1  16   5     1942.03     1927.77     36.87 o 
   0  16   5       10.46       13.01      7.99 o 
   1  16   5       41.82       53.13      9.58 o 
   2  16   5      529.80      532.53     21.64 o 
   3  16   5      224.08      218.90     17.93 o 
   4  16   5      164.92      146.73     12.47 o 
   5  16   5       82.58       90.92     12.52 o 
   6  16   5        1.93       -4.28     10.97 o 
   7  16   5      103.88      106.60     35.54 o 
   8  16   5        4.39      -16.47     16.47 o 
  -8  17   5      146.27       90.02     24.75 o 
  -7  17   5       50.14       34.61     19.97 o 
  -6  17   5     1009.52     1119.90     36.82 o 
  -5  17   5      557.56      580.29     26.56 o 
  -4  17   5      169.71      162.52     13.15 o 
  -3  17   5     1085.49     1171.89     27.22 o 
  -2  17   5        0.64       -5.31     12.47 o 
  -1  17   5       40.96       59.16      9.63 o 
   0  17   5      570.40      617.36     22.10 o 
   1  17   5       70.07       52.97     11.65 o 
   2  17   5     1024.73      921.29     36.73 o 
   3  17   5      260.10      306.02     19.52 o 
   4  17   5        3.95        6.37      8.98 o 
   5  17   5       12.93       -0.22      8.71 o 
   6  17   5        5.66      -13.96     13.96 o 
   7  17   5      255.84      249.46     28.94 o 
   8  17   5        4.68       11.52     18.33 o 
  -8  18   5       10.34      -17.95     17.95 o 
  -7  18   5       56.59       38.82     20.21 o 
  -6  18   5      418.19      418.52     25.00 o 
  -5  18   5       34.15       30.68     16.25 o 
  -4  18   5       16.96       10.51      8.58 o 
  -3  18   5       83.62       76.39     11.53 o 
  -2  18   5     3018.90     2876.42     67.06 o 
  -1  18   5      141.70      163.68     13.00 o 
   0  18   5     1961.04     1839.33     38.48 o 
   1  18   5      440.35      395.21     19.69 o 
   2  18   5       99.09      105.35     12.56 o 
   3  18   5       47.26       45.09     10.46 o 
   4  18   5      573.74      603.99     25.25 o 
   5  18   5      639.82      614.06     37.61 o 
   6  18   5       19.06       -4.32     14.58 o 
   7  18   5      386.58      365.55     33.66 o 
   8  18   5      114.84       87.79     28.84 o 
  -8  19   5       17.63      -16.58     19.87 o 
  -7  19   5       81.78       34.15     24.40 o 
  -6  19   5       95.18       71.23     20.63 o 
  -5  19   5       11.56       16.13     11.48 o 
  -4  19   5        2.15        4.40     12.41 o 
  -3  19   5      328.56      307.66     18.77 o 
  -2  19   5       16.58       14.79     11.03 o 
  -1  19   5      118.51       97.41     16.51 o 
   0  19   5       69.20       74.89     11.19 o 
   1  19   5      194.13      206.16     15.37 o 
   2  19   5      572.13      579.02     23.68 o 
   3  19   5      181.59      172.49     15.56 o 
   4  19   5       15.97       10.59     14.28 o 
   5  19   5      389.74      356.43     44.94 o 
   6  19   5      110.11      106.90     53.16 o 
   7  19   5       24.18        4.49     16.58 o 
  -8  20   5       89.06       38.81     22.25 o 
  -7  20   5       68.63       29.36     22.84 o 
  -6  20   5        1.84      -16.28     16.28 o 
  -5  20   5      110.90       86.72     33.85 o 
  -4  20   5      694.56      689.17     28.92 o 
  -3  20   5      192.16      245.67     19.65 o 
  -2  20   5      101.42      106.67     16.72 o 
  -1  20   5      817.49      821.03     46.90 o 
   0  20   5      131.34      168.11     14.52 o 
   1  20   5        0.23        0.52      8.48 o 
   2  20   5      364.23      421.53     21.72 o 
   3  20   5      366.50      326.80     20.25 o 
   4  20   5       89.57       99.63     20.41 o 
   5  20   5        0.95       -0.90     15.05 o 
   6  20   5       35.76       18.81     16.95 o 
   7  20   5       15.46       -1.39     17.44 o 
  -7  21   5        6.39      -18.68     18.68 o 
  -6  21   5        2.94      -21.28     21.28 o 
  -5  21   5       82.02       77.35     29.30 o 
  -4  21   5      320.09      425.90     47.09 o 
  -3  21   5      105.76      124.64     14.56 o 
  -2  21   5       74.00       81.56     12.31 o 
  -1  21   5      278.76      281.15     23.09 o 
   0  21   5      457.79      417.39     21.42 o 
   1  21   5        6.92        4.08      9.10 o 
   2  21   5        6.49        5.91     13.00 o 
   3  21   5       29.08       31.11     11.22 o 
   4  21   5       45.62       23.28     11.02 o 
   5  21   5      221.54      179.67     24.45 o 
   6  21   5       27.75       12.19     17.35 o 
   7  21   5      153.97      114.96     24.63 o 
  -7  22   5        9.82        8.44     26.89 o 
  -6  22   5      984.32      922.33     67.09 o 
  -5  22   5      417.19      365.06     46.66 o 
  -4  22   5      199.44      234.49     38.75 o 
  -3  22   5      681.56      745.06     35.23 o 
  -2  22   5      398.48      403.44     21.64 o 
  -1  22   5      407.54      411.66     27.60 o 
   0  22   5      362.27      346.52     20.23 o 
   1  22   5      141.47      158.71     15.18 o 
   2  22   5     1019.94      974.09     31.75 o 
   3  22   5     1111.69     1110.93     34.37 o 
   4  22   5       24.85        6.29     10.56 o 
   5  22   5       19.00        9.55     16.76 o 
   6  22   5        1.27      -16.25     16.25 o 
   7  22   5       26.64        8.04     19.58 o 
  -7  23   5        1.25      -24.21     24.21 o 
  -6  23   5        4.26       -0.07     26.91 o 
  -5  23   5      109.43      134.13     33.96 o 
  -4  23   5       30.04       57.86     27.80 o 
  -3  23   5        0.01       -0.41     19.90 o 
  -2  23   5      159.94      153.56     20.42 o 
  -1  23   5        0.00        2.75     19.05 o 
   0  23   5       60.12       40.68     13.53 o 
   1  23   5       41.09       26.95     13.83 o 
   2  23   5        6.56       -0.38     10.16 o 
   3  23   5      472.14      437.04     24.76 o 
   4  23   5        7.29        7.33     10.63 o 
   5  23   5       33.91       24.80     17.57 o 
   6  23   5       31.90       38.07     19.74 o 
  -6  24   5      644.45      595.03     60.07 o 
  -5  24   5       14.80      -22.97     24.44 o 
  -4  24   5      178.12      202.39     38.66 o 
  -3  24   5       16.99      -21.35     21.35 o 
  -2  24   5       78.25       97.92     28.96 o 
  -1  24   5       51.10       53.48     15.58 o 
   0  24   5      688.15      760.46     35.89 o 
   1  24   5      120.41      124.40     26.00 o 
   2  24   5       36.01       30.31     13.24 o 
   3  24   5      266.69      260.28     20.64 o 
   4  24   5      160.05      130.17     24.80 o 
   5  24   5      161.00      143.31     26.06 o 
   6  24   5      147.12      157.85     26.46 o 
  -6  25   5       19.00       -7.87     27.11 o 
  -5  25   5      129.95       70.41     32.09 o 
  -4  25   5       61.76       45.30     29.79 o 
  -3  25   5      222.73      260.03     40.62 o 
  -2  25   5      188.02      268.77     41.21 o 
  -1  25   5      326.39      332.66     42.28 o 
   0  25   5      137.28      112.86     18.65 o 
   1  25   5       44.77       50.97     17.44 o 
   2  25   5       44.92       65.89     13.69 o 
   3  25   5       30.82       25.85     12.40 o 
   4  25   5       41.08       36.43     17.55 o 
   5  25   5      172.26      161.40     25.76 o 
   6  25   5       11.09      -10.02     24.25 o 
  -5  26   5        4.82      -23.58     23.58 o 
  -4  26   5        1.73       -8.59     28.66 o 
  -3  26   5      150.04      125.69     35.15 o 
  -2  26   5        4.19        1.24     23.93 o 
  -1  26   5      533.38      527.94     50.91 o 
   0  26   5      504.13      538.89     49.60 o 
   1  26   5      611.82      557.32     27.38 o 
   2  26   5      243.09      286.50     23.31 o 
   3  26   5      206.68      207.66     19.44 o 
   4  26   5      358.60      357.02     31.74 o 
   5  26   5      375.04      457.11     42.04 o 
  -5  27   5       17.05       20.94     29.29 o 
  -4  27   5        0.03        6.11     30.37 o 
  -3  27   5       24.72       38.09     31.07 o 
  -2  27   5        3.31        4.52     25.70 o 
  -1  27   5       48.86       12.31     23.46 o 
   0  27   5       79.52       84.07     27.49 o 
   1  27   5       69.74       85.46     29.22 o 
   2  27   5       87.49       87.18     15.53 o 
   3  27   5       39.87       26.54     13.84 o 
   4  27   5       25.77       45.30     19.12 o 
   5  27   5       42.25       29.59     20.29 o 
  -4  28   5        8.64      -15.57     29.79 o 
  -3  28   5       19.74        6.19     31.46 o 
  -2  28   5      207.03      248.68     43.04 o 
  -1  28   5      325.38      309.08     45.55 o 
   0  28   5        3.30      -22.02     22.02 o 
   1  28   5      195.14      224.57     36.49 o 
   2  28   5      135.00      174.51     24.17 o 
   3  28   5      345.78      381.28     36.91 o 
   4  28   5        0.32      -16.19     16.19 o 
  -4  29   5        5.18      -29.85     29.85 o 
  -3  29   5       12.60      -22.88     30.10 o 
  -2  29   5       38.67       -3.33     30.16 o 
  -1  29   5       99.26       97.78     33.51 o 
   0  29   5        3.60      -21.14     23.18 o 
   1  29   5        0.00        0.74     25.71 o 
   2  29   5       58.35       63.45     21.21 o 
   3  29   5      183.58      260.32     41.82 o 
  -3  30   5        0.09      -29.16     29.16 o 
  -2  30   5      111.41      144.43     40.70 o 
  -1  30   5     1354.97     1372.21     80.49 o 
   0  30   5       60.60       28.15     26.60 o 
   1  30   5      139.23      133.76     34.22 o 
   2  30   5        0.95        9.22     27.18 o 
  -2  31   5        0.56      -27.06     27.06 o 
  -1  31   5       44.04       44.08     32.34 o 
   0  31   5        0.02      -14.73     25.78 o 
   1  31   5       97.37       67.79     33.41 o 
 -10   0   6        3.00       -1.80     35.82 o 
  -9   0   6        6.10        1.04     30.10 o 
  -8   0   6       48.34       57.02     29.92 o 
  -7   0   6       97.45       96.26     28.24 o 
  -6   0   6      114.59      111.21     27.67 o 
  -4   0   6     3952.52     4061.59     71.21 o 
  -3   0   6       14.79       12.98      6.94 o 
  -2   0   6     1114.75      996.13     20.51 o 
  -1   0   6    10402.65     9821.27    103.11 o 
   0   0   6      395.07      187.03     36.12 o 
   1   0   6    17377.63    17334.05    698.23 o 
   2   0   6     4941.74     5485.27     90.88 o 
   3   0   6     1994.39     1942.59     81.85 o 
   4   0   6      667.78      768.37     28.64 o 
   5   0   6      702.96      788.60     37.43 o 
   6   0   6       17.14       -2.61     12.67 o 
   7   0   6      717.69      709.31     36.45 o 
   8   0   6     1481.36     1850.47     59.48 o 
   9   0   6      306.81      311.01     31.67 o 
 -10   1   6       31.27      -20.85     24.72 o 
  -9   1   6        2.77        3.47     21.21 o 
  -8   1   6       15.56       13.20     19.10 o 
  -7   1   6       10.42       13.08     16.79 o 
  -6   1   6     1020.33     1090.34     42.91 o 
  -5   1   6      416.74      464.00     22.76 o 
  -4   1   6        0.04        0.56      4.81 o 
  -3   1   6      513.02      463.52     20.45 o 
  -2   1   6      545.40      486.07     10.03 o 
  -1   1   6      700.17      691.63     11.80 o 
   0   1   6      120.41      112.57      9.55 o 
   1   1   6     1974.06     2006.33     33.34 o 
   2   1   6     1587.39     1718.70     31.27 o 
   3   1   6      344.39      382.53     15.66 o 
   4   1   6      134.16      157.36     12.65 o 
   5   1   6       98.32      101.94     10.71 o 
   6   1   6       52.57       45.18     10.35 o 
   7   1   6      255.36      282.89     18.67 o 
   8   1   6      528.90      643.13     34.15 o 
   9   1   6      506.22      631.02     41.78 o 
 -10   2   6       24.50       -1.42     26.08 o 
  -9   2   6        1.55      -20.41     20.41 o 
  -8   2   6      231.68      267.62     30.60 o 
  -7   2   6       26.52       27.63     17.22 o 
  -6   2   6     2922.30     3087.66     75.31 o 
  -5   2   6     2068.05     2225.27     50.00 o 
  -4   2   6     1057.78     1066.50     21.98 o 
  -3   2   6     1254.13     1207.70     18.41 o 
  -2   2   6      883.82      885.18     13.54 o 
  -1   2   6     1384.34     1233.57     19.91 o 
   0   2   6      469.02      376.55     12.93 o 
   1   2   6     3175.78     3336.71     50.77 o 
   2   2   6      633.44      625.04     52.99 o 
   3   2   6      219.17      219.73     12.88 o 
   4   2   6       34.15       37.51      7.20 o 
   5   2   6        9.06       11.17     10.10 o 
   6   2   6      542.55      603.51     27.71 o 
   7   2   6      126.41      149.12     15.20 o 
   8   2   6        2.15       -3.72     16.50 o 
   9   2   6        0.32       -0.51     12.93 o 
 -10   3   6       34.93       25.19     52.28 o 
  -9   3   6       30.19       25.60     23.61 o 
  -8   3   6        6.89        3.75     19.16 o 
  -7   3   6        2.85       -9.14     16.11 o 
  -6   3   6      787.54      814.23     37.92 o 
  -5   3   6       78.72       66.64     11.02 o 
  -4   3   6      158.32      201.79     15.45 o 
  -3   3   6     1135.20     1099.74     29.28 o 
  -2   3   6      536.33      481.11      9.26 o 
  -1   3   6     1196.92     1200.93     17.32 o 
   0   3   6      225.48      270.98     16.77 o 
   1   3   6      582.48      599.44     14.28 o 
   2   3   6     3974.68     4133.22     87.47 o 
   3   3   6      915.23      781.31     49.13 o 
   4   3   6     1157.52     1149.62     28.49 o 
   5   3   6      169.16      178.54     12.95 o 
   6   3   6      937.67      978.57     27.32 o 
   7   3   6      114.91      144.02     21.61 o 
   8   3   6      653.71      739.86     28.54 o 
   9   3   6      895.50     1005.00     68.37 o 
 -10   4   6      364.36      309.05    107.78 o 
  -9   4   6      218.46      194.37     63.79 o 
  -8   4   6       20.40        5.95     19.18 o 
  -7   4   6       28.20       15.80     23.54 o 
  -6   4   6        5.40       14.49     10.55 o 
  -5   4   6       96.70      114.07     13.93 o 
  -4   4   6        0.09       -4.69      6.70 o 
  -3   4   6     4654.46     4434.86    116.79 o 
  -2   4   6     3045.53     2889.80     33.69 o 
  -1   4   6      221.49      175.30      7.32 o 
   0   4   6       85.02      125.71      6.30 o 
   1   4   6     3999.83     3945.21     47.93 o 
   2   4   6     1456.90     1487.24     24.61 o 
   3   4   6      649.73      692.21     17.38 o 
   4   4   6       32.73       43.65      8.60 o 
   5   4   6       89.67       95.56     10.78 o 
   6   4   6      751.16      798.34     24.93 o 
   7   4   6     1696.89     1817.69     48.96 o 
   8   4   6        7.10       -3.56     12.66 o 
   9   4   6      391.64      476.18     29.56 o 
 -10   5   6       43.70      -34.62     34.62 o 
  -9   5   6        0.10       -7.44     40.89 o 
  -8   5   6     1734.67     1715.73     61.68 o 
  -7   5   6      170.98      148.18     23.66 o 
  -6   5   6     1554.37     1584.09     38.65 o 
  -5   5   6      536.24      587.11     31.18 o 
  -4   5   6       14.33        0.28      8.81 o 
  -3   5   6       14.88        9.78      5.50 o 
  -2   5   6       49.39       49.29      7.27 o 
  -1   5   6     1993.99     2033.33     33.41 o 
   0   5   6      403.47      473.55     10.69 o 
   1   5   6     1253.48     1396.98     25.67 o 
   2   5   6      939.94      778.79     22.03 o 
   3   5   6      474.03      434.08     24.11 o 
   4   5   6      152.04      162.19     12.67 o 
   5   5   6        0.05       -2.21      7.55 o 
   6   5   6       12.71        5.18      9.01 o 
   7   5   6     1085.41     1156.04     36.78 o 
   8   5   6      139.35      125.27     17.26 o 
   9   5   6       17.58        8.98     19.61 o 
 -10   6   6        0.18      -23.33     23.33 o 
  -9   6   6       91.54       27.07     39.80 o 
  -8   6   6       17.59        9.71     20.40 o 
  -7   6   6      115.41      104.65     34.08 o 
  -6   6   6      134.40      155.65     15.62 o 
  -5   6   6      149.96      174.00     14.86 o 
  -4   6   6       73.13       77.81     10.69 o 
  -3   6   6     1040.73     1050.63     21.98 o 
  -2   6   6     1875.18     1819.91     34.14 o 
  -1   6   6     1474.90     1333.52     25.08 o 
   0   6   6        0.42        0.39      2.75 o 
   1   6   6      442.47      444.39     13.47 o 
   2   6   6      243.37      236.13     11.39 o 
   3   6   6        2.50        0.92      4.53 o 
   4   6   6      194.43      225.79     14.54 o 
   5   6   6      139.47      122.26     11.47 o 
   6   6   6     5504.69     5793.19     87.76 o 
   7   6   6      936.34     1014.88     34.70 o 
   8   6   6        8.64       12.38     12.86 o 
   9   6   6       32.56       12.20     19.13 o 
 -10   7   6        0.12      -35.05     42.37 o 
  -9   7   6       66.31       42.58     25.75 o 
  -8   7   6      575.87      672.90     45.82 o 
  -7   7   6      264.31      297.94     22.91 o 
  -6   7   6      170.74      165.41     16.13 o 
  -5   7   6      146.89      128.08     14.02 o 
  -4   7   6      232.21      231.79     21.60 o 
  -3   7   6        2.99       -2.17      5.35 o 
  -2   7   6      246.34      320.06     12.20 o 
  -1   7   6     3143.96     3331.21     41.12 o 
   0   7   6        0.72        1.19      2.77 o 
   1   7   6        0.89        2.43      2.67 o 
   2   7   6       79.42      116.49      7.95 o 
   3   7   6      761.48      780.46     18.47 o 
   4   7   6      190.10      229.31     14.51 o 
   5   7   6      513.83      511.96     19.35 o 
   6   7   6      296.46      408.34     23.92 o 
   7   7   6      459.02      434.76     26.24 o 
   8   7   6      364.00      401.22     36.15 o 
   9   7   6       65.19       18.34     19.67 o 
  -9   8   6      171.42       89.74     27.77 o 
  -8   8   6      648.80      574.21     53.60 o 
  -7   8   6      346.60      340.35     23.13 o 
  -6   8   6       70.25       76.45     13.27 o 
  -5   8   6       32.06       27.58     11.14 o 
  -4   8   6      483.24      506.63     21.28 o 
  -3   8   6       87.16      122.04     12.72 o 
  -2   8   6     1618.44     1515.62     26.45 o 
  -1   8   6     2389.74     2450.25     32.77 o 
   0   8   6        6.94       -1.17      3.22 o 
   1   8   6     1416.93     1279.06     34.13 o 
   2   8   6      675.03      674.85     20.21 o 
   3   8   6      371.38      347.86     23.28 o 
   4   8   6      135.47      155.90     10.76 o 
   5   8   6     2753.47     2890.21     54.08 o 
   6   8   6        8.10       12.23     11.38 o 
   7   8   6      111.25      136.64     29.49 o 
   8   8   6       14.65       19.45     13.81 o 
   9   8   6       49.88       30.28     20.12 o 
  -9   9   6      145.06      134.88     60.12 o 
  -8   9   6       38.11       -8.52     19.40 o 
  -7   9   6      706.62      766.46     31.05 o 
  -6   9   6      169.87      177.29     31.01 o 
  -5   9   6      164.22      169.36     15.68 o 
  -4   9   6      625.35      667.34     20.33 o 
  -3   9   6       78.00       96.17      9.24 o 
  -2   9   6      259.77      284.59     12.51 o 
  -1   9   6      583.95      573.02     13.71 o 
   0   9   6      132.43      153.63     10.24 o 
   1   9   6      197.55      239.10     11.33 o 
   2   9   6       75.65       79.49      8.86 o 
   3   9   6       38.29       20.80     13.28 o 
   4   9   6     3935.74     3928.75     64.02 o 
   5   9   6      351.93      384.55     21.27 o 
   6   9   6       53.87       67.16     13.18 o 
   7   9   6        0.91       -4.23     11.15 o 
   8   9   6        0.51        3.35     13.46 o 
   9   9   6       90.31       78.34     30.68 o 
  -9  10   6       67.91       28.16     59.32 o 
  -8  10   6      136.54      115.16     50.18 o 
  -7  10   6       38.23       35.45     13.46 o 
  -6  10   6       26.66        5.27     11.56 o 
  -5  10   6        2.98       -3.60     10.07 o 
  -4  10   6       23.30       36.69      8.50 o 
  -3  10   6      225.19      229.18     12.72 o 
  -2  10   6       37.61       32.02      6.46 o 
  -1  10   6      353.68      367.21     11.72 o 
   0  10   6      961.82      882.21     43.10 o 
   1  10   6     1856.98     1829.75     29.74 o 
   2  10   6      195.33      185.93     12.29 o 
   3  10   6       37.13       54.82     10.46 o 
   4  10   6       18.25       20.61      9.04 o 
   5  10   6      145.79      153.89     15.08 o 
   6  10   6      150.41      176.48     17.53 o 
   7  10   6      107.79       99.54     15.81 o 
   8  10   6        1.06      -16.13     16.13 o 
   9  10   6        0.18       -6.23     18.95 o 
  -9  11   6       29.25       31.34     46.49 o 
  -8  11   6      251.88      261.29     93.19 o 
  -7  11   6      165.69      164.95     18.92 o 
  -6  11   6        0.16       -4.71     11.24 o 
  -5  11   6        9.82        1.27      9.99 o 
  -4  11   6      211.87      253.26     14.51 o 
  -3  11   6       36.33       34.89      7.76 o 
  -2  11   6      164.84      186.18     11.13 o 
  -1  11   6      774.83      715.98     20.29 o 
   0  11   6     1806.24     1736.88     56.15 o 
   1  11   6       69.16       80.17      8.05 o 
   2  11   6      332.46      303.40     13.96 o 
   3  11   6     2770.86     2736.25     47.36 o 
   4  11   6       89.74       81.21     11.60 o 
   5  11   6      321.79      342.75     20.78 o 
   6  11   6      354.37      384.66     23.22 o 
   7  11   6      229.41      219.57     20.57 o 
   8  11   6       32.23       63.69     27.25 o 
   9  11   6       30.27        0.84     33.15 o 
  -9  12   6      128.35       29.95     58.36 o 
  -8  12   6      459.48      476.84     29.85 o 
  -7  12   6      166.10      157.20     18.77 o 
  -6  12   6      391.23      421.36     24.06 o 
  -5  12   6       81.63       60.30     18.46 o 
  -4  12   6      573.95      603.33     20.94 o 
  -3  12   6     1656.57     1701.84     32.14 o 
  -2  12   6       45.97       30.65      8.21 o 
  -1  12   6     1241.03      479.10     29.99 o 
   0  12   6       53.12       42.89      9.29 o 
   1  12   6      310.33      267.82     14.80 o 
   2  12   6      100.43      102.23      9.40 o 
   3  12   6      758.38      701.16     21.35 o 
   4  12   6        0.15       -2.09      9.11 o 
   5  12   6      204.26      207.38     17.44 o 
   6  12   6        0.13        8.52     10.63 o 
   7  12   6      462.92      483.36     27.59 o 
   8  12   6       62.10       30.60     32.66 o 
  -9  13   6       19.94       -6.66     33.65 o 
  -8  13   6      250.27      267.29     36.22 o 
  -7  13   6      111.95      113.29     22.21 o 
  -6  13   6      520.01      550.66     27.40 o 
  -5  13   6      112.25      110.66     17.22 o 
  -4  13   6        6.88       13.08      8.23 o 
  -3  13   6      262.80      278.21     15.12 o 
  -2  13   6     1585.77     1586.73     33.78 o 
  -1  13   6      107.68      139.90      9.17 o 
   0  13   6      186.20      253.57     17.30 o 
   1  13   6      423.49      428.11     29.11 o 
   2  13   6      114.96      112.01      9.93 o 
   3  13   6      342.24      299.37     21.24 o 
   4  13   6      202.95      179.24     13.07 o 
   5  13   6      276.46      293.66     16.67 o 
   6  13   6      725.97      825.28     26.01 o 
   7  13   6        2.66       16.13     10.67 o 
   8  13   6        2.05       -0.68     17.75 o 
  -9  14   6      121.42       55.91     53.74 o 
  -8  14   6      441.72      438.34     51.21 o 
  -7  14   6      505.56      533.09     29.82 o 
  -6  14   6       51.92       42.12     13.67 o 
  -5  14   6        5.18        6.74     11.18 o 
  -4  14   6      492.27      462.64     19.65 o 
  -3  14   6      277.62      296.27     15.08 o 
  -2  14   6      251.44      277.98     16.81 o 
  -1  14   6     1686.23     1507.62     36.19 o 
   0  14   6       69.08       74.01     18.08 o 
   1  14   6      213.96      243.05     14.76 o 
   2  14   6     2247.89     2072.87     35.56 o 
   3  14   6       57.20       59.94      9.18 o 
   4  14   6      414.56      407.52     18.52 o 
   5  14   6       14.70       15.14      8.96 o 
   6  14   6      135.58      145.25     18.61 o 
   7  14   6      241.96      280.85     29.45 o 
   8  14   6      480.41      473.68     39.10 o 
  -9  15   6        4.15      -33.56     33.56 o 
  -8  15   6       12.60       -1.97     28.61 o 
  -7  15   6       56.70       32.73     15.22 o 
  -6  15   6      919.63      990.58     34.89 o 
  -5  15   6      955.71      897.92     31.45 o 
  -4  15   6      196.55      202.41     14.40 o 
  -3  15   6      215.99      205.99     13.44 o 
  -2  15   6      144.65      146.57     12.57 o 
  -1  15   6        9.88       22.63      8.30 o 
   0  15   6       15.27       21.99      8.02 o 
   1  15   6     1064.78     1110.06     28.56 o 
   2  15   6     1930.76     1948.70     40.52 o 
   3  15   6       78.31       85.76     10.58 o 
   4  15   6       26.44       21.50      8.74 o 
   5  15   6      332.40      310.25     17.79 o 
   6  15   6        1.96        2.34      9.20 o 
   7  15   6      183.60      216.57     27.39 o 
   8  15   6      151.02      164.91     39.67 o 
  -8  16   6        9.54       -1.43     26.38 o 
  -7  16   6       55.94       46.90     15.94 o 
  -6  16   6      113.29       95.24     15.80 o 
  -5  16   6      793.56      844.64     30.98 o 
  -4  16   6        8.20       13.04      8.61 o 
  -3  16   6        9.56        1.04      7.67 o 
  -2  16   6      974.86     1049.10     36.65 o 
  -1  16   6      327.31      346.65     16.86 o 
   0  16   6       88.23      103.55     10.62 o 
   1  16   6       53.25       75.12     10.68 o 
   2  16   6      645.25      650.10     23.99 o 
   3  16   6      382.78      397.21     20.74 o 
   4  16   6        7.64        3.13      8.19 o 
   5  16   6      309.84      351.02     34.28 o 
   6  16   6      111.01       90.92     12.48 o 
   7  16   6       58.10       90.40     21.26 o 
   8  16   6       86.37       76.53     22.23 o 
  -8  17   6       30.79      -12.38     19.88 o 
  -7  17   6      257.04      224.17     23.94 o 
  -6  17   6        7.99       20.67     16.79 o 
  -5  17   6      221.24      234.90     19.64 o 
  -4  17   6      131.56      134.28     13.69 o 
  -3  17   6      151.86      150.48     14.65 o 
  -2  17   6       48.19       40.20     12.25 o 
  -1  17   6      460.84      428.81     25.69 o 
   0  17   6        3.83       11.41     10.84 o 
   1  17   6     1114.27     1029.23     28.75 o 
   2  17   6     2258.05     2022.06     43.38 o 
   3  17   6       13.45       17.57      9.55 o 
   4  17   6       10.69        8.46      8.85 o 
   5  17   6       14.57       28.03     10.00 o 
   6  17   6      329.07      392.71     32.54 o 
   7  17   6      151.78      165.00     70.94 o 
   8  17   6      522.00      508.97     39.26 o 
  -8  18   6        7.55      -19.74     19.74 o 
  -7  18   6       11.81       10.97     25.15 o 
  -6  18   6      189.07      178.85     38.82 o 
  -5  18   6        7.00       -7.29     16.41 o 
  -4  18   6      211.22      204.45     24.02 o 
  -3  18   6        0.34       -3.57      8.48 o 
  -2  18   6     1344.38     1347.14     43.16 o 
  -1  18   6        1.33       -6.48      9.47 o 
   0  18   6      671.04      628.97     25.11 o 
   1  18   6      871.13      800.21     26.43 o 
   2  18   6      504.12      456.66     26.22 o 
   3  18   6      719.78      646.25     25.84 o 
   4  18   6      105.41       96.10     13.54 o 
   5  18   6       37.52       32.76     10.37 o 
   6  18   6      197.27      233.75     27.53 o 
   7  18   6       35.45       29.93     18.40 o 
  -8  19   6      173.46      114.41     68.93 o 
  -7  19   6       78.99       -6.82     19.82 o 
  -6  19   6      310.82      354.82     39.44 o 
  -5  19   6       45.87       47.87     13.54 o 
  -4  19   6      131.39      136.57     15.22 o 
  -3  19   6       61.48       74.11     13.33 o 
  -2  19   6      463.94      494.21     28.72 o 
  -1  19   6       48.62       75.28     14.00 o 
   0  19   6      279.85      290.06     22.30 o 
   1  19   6     1988.19     1771.66     39.66 o 
   2  19   6      195.44      143.30     13.99 o 
   3  19   6      949.29     1017.22     46.06 o 
   4  19   6      562.59      533.47     25.69 o 
   5  19   6      127.33      115.86     15.66 o 
   6  19   6       10.95       13.47     16.70 o 
   7  19   6       10.01       -4.37     17.28 o 
  -7  20   6      274.62      232.63     35.37 o 
  -6  20   6       23.50       14.92     25.26 o 
  -5  20   6        6.64       16.19     37.79 o 
  -4  20   6      165.90      167.25     16.59 o 
  -3  20   6       14.15       26.48     10.44 o 
  -2  20   6      870.99      852.24     36.52 o 
  -1  20   6       10.44       19.33     11.67 o 
   0  20   6      243.13      204.37     15.82 o 
   1  20   6      482.51      432.51     24.24 o 
   2  20   6      695.97      644.71     33.74 o 
   3  20   6      273.93      241.20     26.08 o 
   4  20   6        9.72       26.53     11.26 o 
   5  20   6      118.25       96.73     15.12 o 
   6  20   6       95.03       88.18     22.11 o 
   7  20   6      105.05       40.62     20.44 o 
  -7  21   6      183.51      149.37     35.28 o 
  -6  21   6        0.37      -12.34     23.44 o 
  -5  21   6      167.27      154.73     35.80 o 
  -4  21   6       14.47       20.99     11.63 o 
  -3  21   6       60.07       64.01     16.77 o 
  -2  21   6       18.70       16.33      9.94 o 
  -1  21   6        0.01        7.62     12.34 o 
   0  21   6       30.13        3.63      9.64 o 
   1  21   6       84.23       81.31     12.89 o 
   2  21   6      209.69      220.44     17.56 o 
   3  21   6     1478.06     1493.82     39.58 o 
   4  21   6      343.50      349.79     44.58 o 
   5  21   6       17.95       17.59     12.00 o 
   6  21   6      193.14      180.58     26.29 o 
   7  21   6      104.37       77.01     29.50 o 
  -7  22   6       13.69        7.74     27.80 o 
  -6  22   6       90.96       51.43     29.93 o 
  -5  22   6       11.55      -25.36     25.36 o 
  -4  22   6        3.14      -13.51     24.58 o 
  -3  22   6        3.95       12.89     10.34 o 
  -2  22   6        1.21        7.14      9.35 o 
  -1  22   6      291.63      245.61     23.51 o 
   0  22   6      144.70      149.44     19.57 o 
   1  22   6       12.86       25.23     10.95 o 
   2  22   6        3.83       28.12     10.97 o 
   3  22   6        8.86       12.90     10.69 o 
   4  22   6       10.77       12.99     11.37 o 
   5  22   6       27.24       20.51     17.14 o 
   6  22   6       47.17       47.82     19.65 o 
  -6  23   6       62.20       85.80     33.26 o 
  -5  23   6      521.85      602.43     57.81 o 
  -4  23   6      304.46      362.78     48.07 o 
  -3  23   6      123.07      135.29     25.99 o 
  -2  23   6       23.96       17.28     10.57 o 
  -1  23   6       25.12       17.30     12.45 o 
   0  23   6      177.28      166.36     20.92 o 
   1  23   6       19.61       19.90     11.07 o 
   2  23   6      413.06      379.15     22.97 o 
   3  23   6        1.64        8.45     10.78 o 
   4  23   6      534.14      502.52     27.28 o 
   5  23   6      407.73      441.53     35.89 o 
   6  23   6      154.38      110.28     35.63 o 
  -6  24   6      173.91       83.94     35.34 o 
  -5  24   6       16.53      -17.01     28.40 o 
  -4  24   6      401.79      454.59     52.25 o 
  -3  24   6      127.50      114.90     33.25 o 
  -2  24   6       44.23       82.09     18.28 o 
  -1  24   6       58.14       43.67     14.72 o 
   0  24   6      318.38      313.33     26.83 o 
   1  24   6       19.65       19.67     11.72 o 
   2  24   6      190.26      161.05     16.97 o 
   3  24   6       82.51       76.00     14.38 o 
   4  24   6       53.91       30.19     15.13 o 
   5  24   6       12.48        5.62     16.77 o 
   6  24   6       21.72      -10.42     18.26 o 
  -6  25   6       76.92       91.35     36.14 o 
  -5  25   6       30.43       -5.32     31.37 o 
  -4  25   6       41.21       43.51     31.28 o 
  -3  25   6       39.14       11.83     26.06 o 
  -2  25   6       68.80       66.64     29.45 o 
  -1  25   6       26.54       28.45     14.66 o 
   0  25   6       65.18       58.72     16.95 o 
   1  25   6      308.97      305.01     32.93 o 
   2  25   6       78.99       75.99     18.84 o 
   3  25   6      682.43      737.18     31.27 o 
   4  25   6        0.52       -9.33     15.87 o 
   5  25   6      636.90      661.52     41.24 o 
  -5  26   6        4.85      -26.33     26.33 o 
  -4  26   6       46.68       24.88     31.97 o 
  -3  26   6       61.04       67.74     32.98 o 
  -2  26   6        0.04       -0.90     23.94 o 
  -1  26   6      122.13      124.70     33.83 o 
   0  26   6        2.45       18.56     14.59 o 
   1  26   6        6.07       10.84     13.62 o 
   2  26   6        7.37       30.32     13.17 o 
   3  26   6      299.76      310.16     22.88 o 
   4  26   6        9.07       12.51     17.83 o 
   5  26   6       71.10       90.44     23.52 o 
  -5  27   6      176.81       97.75     37.94 o 
  -4  27   6       39.30       19.76     32.59 o 
  -3  27   6       24.01       31.37     31.49 o 
  -2  27   6       49.97       49.79     30.82 o 
  -1  27   6      159.12      248.64     40.92 o 
   0  27   6        3.17       17.90     24.57 o 
   1  27   6      377.33      327.93     29.28 o 
   2  27   6      354.15      363.14     27.51 o 
   3  27   6       71.85       83.15     16.40 o 
   4  27   6      235.76      251.38     29.70 o 
  -4  28   6        7.63       -2.85     32.31 o 
  -3  28   6       56.47       90.67     37.29 o 
  -2  28   6        5.88      -28.51     28.51 o 
  -1  28   6      170.99      151.87     36.99 o 
   0  28   6        2.15       -4.20     22.22 o 
   1  28   6       51.39       47.63     26.10 o 
   2  28   6       20.05       20.43     13.21 o 
   3  28   6       19.39       31.54     14.89 o 
   4  28   6       12.99        6.05     18.73 o 
  -3  29   6        0.37      -24.10     32.40 o 
  -2  29   6       24.53       11.21     29.45 o 
  -1  29   6        0.05       -9.33     25.66 o 
   0  29   6       32.84       25.17     27.14 o 
   1  29   6      254.26      292.27     42.62 o 
   2  29   6      555.28      613.60     56.76 o 
   3  29   6        0.68       18.47     26.94 o 
  -2  30   6       18.22      -19.05     28.79 o 
  -1  30   6        0.06      -24.77     27.09 o 
   0  30   6        9.44       25.69     29.14 o 
   1  30   6      222.70      222.95     41.31 o 
   2  30   6       16.27       42.78     27.60 o 
   0  31   6       90.58       56.65     32.83 o 
 -10   1   7       42.69       18.21     26.83 o 
  -9   1   7       15.03       -6.26     26.76 o 
  -8   1   7      172.78      190.78     28.61 o 
  -7   1   7      143.90      130.19     24.90 o 
  -6   1   7      196.06      236.78     24.31 o 
  -5   1   7       35.02       27.48     13.77 o 
  -4   1   7        3.55        4.75      5.80 o 
  -3   1   7      752.38      717.80     14.40 o 
  -2   1   7        0.08        0.86      3.11 o 
  -1   1   7      569.93      579.10     11.60 o 
   0   1   7     3050.22     3025.55     39.11 o 
   1   1   7     2160.45     2275.24     32.65 o 
   2   1   7      931.55      820.31     18.60 o 
   3   1   7      189.92      117.14     12.71 o 
   4   1   7        8.46       19.32      7.14 o 
   5   1   7       14.17        1.40      8.20 o 
   6   1   7      664.15      666.72     23.66 o 
   7   1   7       33.04       12.82     10.89 o 
   8   1   7       49.65       54.98     13.16 o 
   9   1   7       24.52       26.42     15.64 o 
 -10   2   7        6.29      -23.63     23.63 o 
  -9   2   7       31.14       26.94     22.24 o 
  -8   2   7        8.28       22.00     19.33 o 
  -7   2   7      130.10      109.74     21.16 o 
  -6   2   7      220.79      245.46     24.22 o 
  -5   2   7      110.10       95.86     11.59 o 
  -4   2   7       34.19       24.60      5.62 o 
  -3   2   7       63.79       56.63      5.87 o 
  -2   2   7      154.28      181.42      6.57 o 
  -1   2   7     1596.77     1655.06     22.92 o 
   0   2   7       29.12       38.89      5.58 o 
   1   2   7      486.07      592.70     16.04 o 
   2   2   7      541.51      583.22     15.79 o 
   3   2   7        0.29        5.55      4.60 o 
   4   2   7       98.17      112.58     11.50 o 
   5   2   7      618.26      604.18     20.94 o 
   6   2   7        2.29       10.62      9.24 o 
   7   2   7       80.41       64.92     12.52 o 
   8   2   7       50.07       38.81     12.79 o 
   9   2   7       27.97       25.60     16.67 o 
 -10   3   7       28.78      -25.95     25.95 o 
  -9   3   7      154.64      157.62     47.26 o 
  -8   3   7      149.17      182.71     28.02 o 
  -7   3   7      277.45      258.42     27.93 o 
  -6   3   7       25.14       17.10     14.56 o 
  -5   3   7      483.92      519.29     36.03 o 
  -4   3   7        2.15        6.94     10.99 o 
  -3   3   7      256.27      259.35      9.48 o 
  -2   3   7      132.32      139.16      6.03 o 
  -1   3   7     4285.74     4250.54     46.21 o 
   0   3   7      130.92      199.57     10.76 o 
   1   3   7      841.74      735.26     19.94 o 
   2   3   7     2236.91     2014.55     44.72 o 
   3   3   7     1956.74     1786.22     78.38 o 
   4   3   7      152.92      177.79     13.39 o 
   5   3   7        7.31       13.94      8.55 o 
   6   3   7       76.53       73.77     11.39 o 
   7   3   7       67.53       59.01     12.07 o 
   8   3   7        3.49       10.79     13.41 o 
   9   3   7       26.84       14.06     14.52 o 
 -10   4   7       96.71       93.07     30.01 o 
  -9   4   7       14.38       10.19     22.21 o 
  -8   4   7      129.20      148.15     67.63 o 
  -7   4   7      402.34      417.74     33.01 o 
  -6   4   7      330.28      334.63     34.23 o 
  -5   4   7       92.42      115.16     16.14 o 
  -4   4   7     1727.22     1762.89     43.04 o 
  -3   4   7      637.45      612.00     23.43 o 
  -2   4   7      515.27      541.48     10.42 o 
  -1   4   7      232.24      234.37      7.98 o 
   0   4   7     1083.45     1092.60     17.78 o 
   1   4   7     2274.21     2469.61     40.59 o 
   2   4   7       33.53       37.05      6.77 o 
   3   4   7       24.00       14.06      5.93 o 
   4   4   7        0.91       -1.22      5.95 o 
   5   4   7       39.81       50.47      9.58 o 
   6   4   7      726.06      727.26     24.57 o 
   7   4   7      447.10      463.94     26.93 o 
   8   4   7      390.98      420.06     27.81 o 
   9   4   7       10.65        4.11     14.53 o 
  -9   5   7        0.71       -7.12     34.10 o 
  -8   5   7     1995.55     2014.92     83.74 o 
  -7   5   7       42.54       67.77     19.83 o 
  -6   5   7       45.45       32.88     11.07 o 
  -5   5   7      971.89     1017.76     29.93 o 
  -4   5   7       13.87        9.41      7.19 o 
  -3   5   7        2.51       13.15      4.64 o 
  -2   5   7        4.35        0.38      3.01 o 
  -1   5   7      654.75      734.29     12.82 o 
   0   5   7     5148.02     5242.76     67.80 o 
   1   5   7     2781.26     2667.72     36.53 o 
   2   5   7        9.22        2.70      4.21 o 
   3   5   7       83.12      115.87      8.91 o 
   4   5   7       90.09       84.72      9.28 o 
   5   5   7      441.44      479.59     19.38 o 
   6   5   7      805.99      838.82     26.11 o 
   7   5   7        0.17        3.71     11.85 o 
   8   5   7       72.55       50.86     15.15 o 
   9   5   7       12.76        3.40     14.36 o 
  -9   6   7        0.24       15.85     23.29 o 
  -8   6   7      129.76      148.53     26.93 o 
  -7   6   7      239.94      261.46     28.38 o 
  -6   6   7      476.47      478.40     24.25 o 
  -5   6   7        4.66       -0.21      9.54 o 
  -4   6   7        0.55        3.86      8.26 o 
  -3   6   7     2037.52     1884.39    116.45 o 
  -2   6   7      169.17      204.31     12.02 o 
  -1   6   7      881.38      875.03     18.90 o 
   0   6   7       67.74      118.79      5.93 o 
   1   6   7      211.56      156.59      8.66 o 
   2   6   7       64.43       85.54      7.24 o 
   3   6   7       22.99       37.75      6.81 o 
   4   6   7      794.88      865.34     22.14 o 
   5   6   7        0.58       -2.38      7.88 o 
   6   6   7      520.86      591.49     26.88 o 
   7   6   7      181.96      176.83     25.21 o 
   8   6   7      109.39      139.08     21.75 o 
   9   6   7       29.72       44.12     15.80 o 
  -9   7   7        0.10      -31.43     36.23 o 
  -8   7   7      647.16      656.26     42.49 o 
  -7   7   7      258.06      330.82     32.57 o 
  -6   7   7       80.56       61.35     13.22 o 
  -5   7   7       34.62       35.05     11.48 o 
  -4   7   7       24.43       40.42      8.72 o 
  -3   7   7      224.11      252.28     12.75 o 
  -2   7   7        9.15       19.44      4.55 o 
  -1   7   7      809.52      737.29     44.00 o 
   0   7   7     1381.20     1315.43     19.05 o 
   1   7   7      692.76      614.01     14.61 o 
   2   7   7     1423.40     1326.60     23.85 o 
   3   7   7     1999.23     2100.84     40.84 o 
   4   7   7      337.25      337.44     15.16 o 
   5   7   7     1135.82     1219.42     34.16 o 
   6   7   7      311.32      351.49     38.96 o 
   7   7   7       10.67        5.92     12.36 o 
   8   7   7      174.38      180.08     23.52 o 
   9   7   7       10.85      -11.93     19.22 o 
  -9   8   7       81.10       41.67     53.26 o 
  -8   8   7      109.81       87.05     51.23 o 
  -7   8   7        0.04       -3.60     19.19 o 
  -6   8   7        0.65       -4.18     10.42 o 
  -5   8   7        3.21       -1.42      9.82 o 
  -4   8   7       91.97       89.76     10.23 o 
  -3   8   7       26.16       21.58     10.15 o 
  -2   8   7      432.01      455.72     14.96 o 
  -1   8   7      429.95      467.99     24.83 o 
   0   8   7      644.61      616.10     16.80 o 
   1   8   7       97.85      124.42     13.34 o 
   2   8   7      208.06      214.13     13.52 o 
   3   8   7      774.70      807.12     29.52 o 
   4   8   7     2841.92     2826.31     52.29 o 
   5   8   7     2795.37     2822.70     54.45 o 
   6   8   7       53.33       42.74     12.40 o 
   7   8   7       51.48       40.70     13.78 o 
   8   8   7       57.14       54.10     15.53 o 
   9   8   7       76.20       20.27     20.73 o 
  -9   9   7      373.64      342.07     97.72 o 
  -8   9   7       16.91       -2.18     20.51 o 
  -7   9   7      161.97      154.20     18.18 o 
  -6   9   7      450.10      484.45     25.01 o 
  -5   9   7      203.12      195.31     16.72 o 
  -4   9   7     1019.09     1025.92     25.33 o 
  -3   9   7      425.64      411.38     16.05 o 
  -2   9   7        0.62       -6.28      6.39 o 
  -1   9   7      181.87      157.54     10.56 o 
   0   9   7      823.78      878.29     16.14 o 
   2   9   7      357.37      367.85     17.15 o 
   3   9   7     2657.72     2636.47     48.23 o 
   4   9   7      938.20      986.14     36.62 o 
   5   9   7     1273.63     1278.60     35.33 o 
   6   9   7        3.09       11.11     11.48 o 
   7   9   7        2.33       -1.08     11.74 o 
   8   9   7       40.24       30.62     14.69 o 
   9   9   7        5.03        9.84     24.55 o 
  -9  10   7       10.33        7.59     30.15 o 
  -8  10   7      573.02      595.15     41.22 o 
  -7  10   7      197.05      168.75     21.09 o 
  -6  10   7      351.58      349.94     22.09 o 
  -5  10   7       51.03       45.52     11.83 o 
  -4  10   7      103.47      108.56     14.55 o 
  -3  10   7       69.64       72.80      9.09 o 
  -2  10   7      762.40      736.14     19.41 o 
  -1  10   7      376.53      368.59     15.55 o 
   0  10   7      346.19      337.57     23.89 o 
   1  10   7      134.51        5.13      8.34 o 
   2  10   7      229.29      226.19     18.52 o 
   3  10   7      604.50      598.45     19.27 o 
   4  10   7     1647.71     1770.54     40.30 o 
   5  10   7      646.23      686.51     27.00 o 
   6  10   7       16.52        9.56     11.40 o 
   7  10   7      146.47       92.02     18.99 o 
   8  10   7      427.55      418.52     28.44 o 
  -9  11   7        2.17      -12.91     22.86 o 
  -8  11   7      230.34      256.41     86.68 o 
  -7  11   7      493.41      548.48     29.02 o 
  -6  11   7        5.78       -4.29     11.53 o 
  -5  11   7      372.29      379.04     21.44 o 
  -4  11   7       75.88       86.86     11.42 o 
  -3  11   7      265.71      276.18     14.35 o 
  -2  11   7       93.07      108.63      9.49 o 
  -1  11   7       38.35       24.30      5.46 o 
   0  11   7      494.20      462.66     20.91 o 
   1  11   7      432.33      137.28     17.78 o 
   2  11   7     1690.25     1732.82     35.52 o 
   3  11   7      939.06      972.77     24.29 o 
   4  11   7     3751.88     3716.00     63.95 o 
   5  11   7       20.36       22.30     11.06 o 
   6  11   7       42.63       57.76     13.13 o 
   7  11   7        0.03       -4.76     11.82 o 
   8  11   7        0.04        3.04     18.89 o 
  -9  12   7       21.43      -17.41     60.90 o 
  -8  12   7       13.04       -2.94     35.52 o 
  -7  12   7      125.48      139.32     23.92 o 
  -6  12   7       10.28        7.15     12.16 o 
  -5  12   7       49.23       57.80     12.67 o 
  -4  12   7      618.46      639.37     21.68 o 
  -3  12   7      161.09      181.85     12.53 o 
  -2  12   7     1101.98     1155.69     28.94 o 
  -1  12   7        7.38        9.37      5.38 o 
   0  12   7        0.26        0.71      4.75 o 
   1  12   7      612.33      614.15     18.30 o 
   2  12   7      669.53      701.56     20.56 o 
   3  12   7       12.88       11.44      7.57 o 
   4  12   7      288.58      304.36     16.80 o 
   5  12   7      104.29      133.78     15.73 o 
   6  12   7      208.90      233.43     20.37 o 
   7  12   7      145.49      178.95     19.52 o 
   8  12   7       67.93       53.70     29.47 o 
  -9  13   7       47.72      -24.26     83.89 o 
  -8  13   7        2.20      -11.24     52.08 o 
  -7  13   7        0.16      -19.71     19.71 o 
  -6  13   7     1310.49     1305.72     38.81 o 
  -5  13   7      319.38      315.45     20.77 o 
  -4  13   7        2.85        1.60     12.04 o 
  -3  13   7      113.41      153.40     13.85 o 
  -2  13   7      186.85      149.17     12.99 o 
  -1  13   7      175.31      193.25     12.59 o 
   0  13   7     1091.21     1026.63     39.36 o 
   1  13   7        0.32        1.04      7.03 o 
   2  13   7       32.58       30.63      8.20 o 
   3  13   7      115.18      135.27     11.78 o 
   4  13   7      115.35       97.80     11.29 o 
   5  13   7     1358.16     1404.29     32.72 o 
   6  13   7      114.31      110.27     14.05 o 
   7  13   7       45.89       46.00     11.95 o 
   8  13   7      135.27       82.08     22.51 o 
  -9  14   7       10.63      -35.55     35.55 o 
  -8  14   7      150.69      138.93     45.36 o 
  -7  14   7        2.60        1.85     13.45 o 
  -6  14   7      394.41      423.35     25.52 o 
  -5  14   7      106.38      102.67     15.26 o 
  -4  14   7      319.88      346.84     17.56 o 
  -3  14   7     1485.05     1379.63     30.09 o 
  -2  14   7        6.58       14.94      8.47 o 
  -1  14   7       48.77       40.92      8.27 o 
   0  14   7      615.11      652.34     27.90 o 
   1  14   7      394.53      408.07     20.59 o 
   2  14   7     4301.35     4052.13     68.23 o 
   3  14   7      375.86      375.42     18.00 o 
   4  14   7      481.62      513.51     32.40 o 
   5  14   7      278.94      262.13     17.01 o 
   6  14   7     1324.88     1313.80     33.36 o 
   7  14   7      172.89      196.44     16.94 o 
   8  14   7       19.31        1.85     18.60 o 
  -8  15   7       18.40       -7.16     28.52 o 
  -7  15   7        1.67       -6.75     24.71 o 
  -6  15   7      284.12      302.35     24.93 o 
  -5  15   7       16.82        6.43     17.38 o 
  -4  15   7       74.31       74.65     11.13 o 
  -3  15   7       42.30       32.11      8.99 o 
  -2  15   7      887.42      924.32     35.35 o 
  -1  15   7     1499.41     1345.73     62.46 o 
   0  15   7       57.02       72.41      9.96 o 
   1  15   7      163.31      140.87     13.27 o 
   2  15   7      561.93      563.46     22.97 o 
   3  15   7     3235.52     3066.10     56.78 o 
   4  15   7       44.61       33.32      9.83 o 
   5  15   7       21.80       12.69      9.42 o 
   6  15   7       47.95       38.66     11.21 o 
   7  15   7      119.92      118.85     19.99 o 
   8  15   7      205.30      176.31     32.79 o 
  -8  16   7        1.91      -25.27     29.81 o 
  -7  16   7       98.92       85.33     36.26 o 
  -6  16   7       14.12        7.01     12.95 o 
  -5  16   7      434.12      422.60     23.88 o 
  -4  16   7     3050.91     2989.21     49.79 o 
  -3  16   7       64.28       69.16     11.98 o 
  -2  16   7      108.37      100.46     15.65 o 
  -1  16   7        8.06       15.00     11.23 o 
   0  16   7      247.91      284.06     17.25 o 
   1  16   7       85.88       59.60     10.58 o 
   2  16   7      301.63      270.03     17.94 o 
   3  16   7      442.91      426.23     19.64 o 
   4  16   7        6.55        8.67     12.49 o 
   5  16   7       20.25       13.17      9.67 o 
   6  16   7       54.32       52.67     11.98 o 
   7  16   7      765.46      778.88     42.73 o 
   8  16   7       66.48       60.33     21.35 o 
  -8  17   7      133.72       78.17     39.38 o 
  -7  17   7       40.50       16.13     30.75 o 
  -6  17   7       23.25       22.62     19.45 o 
  -5  17   7      240.93      243.69     20.37 o 
  -4  17   7       32.05       31.84     11.25 o 
  -3  17   7       91.20       91.81     12.82 o 
  -2  17   7       89.57       89.12     15.32 o 
  -1  17   7     1804.89     1584.72     52.59 o 
   0  17   7     5622.77     5241.02     78.49 o 
   1  17   7      137.72      153.22     14.07 o 
   2  17   7      928.89      840.83     28.16 o 
   3  17   7       69.33       84.29     12.95 o 
   4  17   7       25.76        8.27      9.20 o 
   5  17   7      142.55      135.72     14.23 o 
   6  17   7      286.31      311.96     23.96 o 
   7  17   7      259.64      323.88     32.99 o 
  -8  18   7       75.27       44.79     47.28 o 
  -7  18   7        8.16       10.25     20.31 o 
  -6  18   7      120.95       93.41     30.02 o 
  -5  18   7       86.11       76.58     15.41 o 
  -4  18   7      149.74      120.33     15.30 o 
  -3  18   7     1095.46     1060.45     32.57 o 
  -2  18   7      815.31      788.99     34.67 o 
  -1  18   7        0.62        2.95     11.26 o 
   0  18   7       96.95       94.48     11.85 o 
   1  18   7       86.32       99.30     14.69 o 
   2  18   7      134.97      136.38     14.18 o 
   3  18   7       12.23        9.37     10.06 o 
   4  18   7      183.89      177.66     17.39 o 
   5  18   7      785.42      672.10     25.35 o 
   6  18   7      549.34      621.66     25.52 o 
   7  18   7       82.28       81.64     22.10 o 
  -7  19   7       64.54      -12.36     66.23 o 
  -6  19   7       13.24       20.65     18.37 o 
  -5  19   7      179.80      162.28     22.39 o 
  -4  19   7        2.59        8.24     10.77 o 
  -3  19   7       18.51       16.12     10.59 o 
  -2  19   7       50.80       48.60     13.69 o 
  -1  19   7       92.07       76.66     15.55 o 
   0  19   7      213.88      231.58     22.10 o 
   1  19   7      208.72      204.76     15.91 o 
   2  19   7        8.14        5.36      9.59 o 
   3  19   7      367.34      331.41     41.21 o 
   4  19   7      155.79      154.30     21.76 o 
   5  19   7       67.01       45.23     13.27 o 
   6  19   7       86.29       67.81     16.90 o 
   7  19   7      380.53      396.30     36.30 o 
  -7  20   7        1.25      -10.40     25.41 o 
  -6  20   7      284.05      300.54     67.02 o 
  -5  20   7        5.53       -6.52     35.91 o 
  -4  20   7      497.19      516.95     25.57 o 
  -3  20   7        9.75       17.42     10.75 o 
  -2  20   7      638.31      736.07     35.13 o 
  -1  20   7       20.74       16.74     12.37 o 
   0  20   7      204.85      166.77     39.24 o 
   1  20   7     1747.64     1560.26     38.56 o 
   2  20   7      242.75      196.77     16.91 o 
   3  20   7        3.87       16.62     11.10 o 
   4  20   7        0.73       12.76     11.10 o 
   5  20   7      291.16      349.21     45.81 o 
   6  20   7       72.79       51.79     19.36 o 
   7  20   7       97.88       71.96     34.52 o 
  -7  21   7       14.35      -24.72     25.55 o 
  -6  21   7       39.71       24.07     27.59 o 
  -5  21   7       18.16       24.73     16.51 o 
  -4  21   7      128.16      146.69     17.10 o 
  -3  21   7       26.73       22.86     11.46 o 
  -2  21   7       67.55       67.01     12.47 o 
  -1  21   7       31.49       10.28     13.55 o 
   0  21   7       42.14       15.55     13.18 o 
   1  21   7        4.12       -9.23      9.23 o 
   2  21   7       39.75       37.13     11.51 o 
   3  21   7       43.90       72.51     13.92 o 
   4  21   7       66.21       80.39     14.55 o 
   5  21   7       24.87       31.47     13.32 o 
   6  21   7       13.58      -15.67     17.04 o 
  -7  22   7       77.79       40.38     29.20 o 
  -6  22   7        0.14      -25.10     25.10 o 
  -5  22   7      334.44      249.31     43.48 o 
  -4  22   7      332.98      366.03     23.50 o 
  -3  22   7      548.58      564.79     26.59 o 
  -2  22   7      403.20      397.12     23.12 o 
  -1  22   7        0.22       -1.97     12.08 o 
   0  22   7      669.88      607.85     50.25 o 
   1  22   7       74.50       76.94     13.53 o 
   2  22   7      246.90      246.18     19.21 o 
   3  22   7      272.23      279.75     21.24 o 
   4  22   7      195.01      168.41     18.27 o 
   5  22   7       84.85       73.94     15.28 o 
   6  22   7       61.01       20.94     18.76 o 
  -6  23   7       43.43       35.75     29.77 o 
  -5  23   7        0.71      -15.86     29.54 o 
  -4  23   7        4.29       38.07     28.96 o 
  -3  23   7        0.80        2.62     10.57 o 
  -2  23   7      162.80      166.95     18.49 o 
  -1  23   7      134.62      133.24     27.18 o 
   0  23   7       28.92       30.95     14.09 o 
   1  23   7      201.40      199.91     17.88 o 
   2  23   7       77.92       98.88     14.78 o 
   3  23   7      167.17      140.67     17.05 o 
   4  23   7       58.32       35.76     12.99 o 
   5  23   7       60.97       61.09     20.69 o 
   6  23   7       27.81       24.78     19.66 o 
  -6  24   7       41.95       19.17     29.87 o 
  -5  24   7       23.62       12.00     33.43 o 
  -4  24   7       38.33       -3.89     29.44 o 
  -3  24   7      287.48      268.75     42.48 o 
  -2  24   7      322.29      371.68     23.67 o 
  -1  24   7      334.92      378.94     30.87 o 
   0  24   7        5.16        1.20     12.60 o 
   1  24   7      233.00      257.32     28.24 o 
   2  24   7       15.79       20.80     17.99 o 
   3  24   7       76.80       63.15     14.34 o 
   4  24   7      489.38      584.10     29.91 o 
   5  24   7       22.16       15.15     19.06 o 
  -5  25   7      136.26       66.85     33.17 o 
  -4  25   7       11.04       22.50     31.34 o 
  -3  25   7      193.30      163.53     37.67 o 
  -2  25   7       61.98       77.09     18.20 o 
  -1  25   7       40.21       34.30     15.67 o 
   0  25   7       30.98       34.56     15.57 o 
   1  25   7        0.06       -0.85     13.46 o 
   2  25   7       21.48       40.69     16.69 o 
   3  25   7       80.60       77.79     15.28 o 
   4  25   7      214.54      200.71     20.46 o 
   5  25   7       18.12        7.25     18.80 o 
  -5  26   7      129.84       96.74     35.77 o 
  -4  26   7      122.16      171.02     42.29 o 
  -3  26   7      105.07       77.18     34.98 o 
  -2  26   7      323.04      325.36     47.15 o 
  -1  26   7      191.11      172.98     27.39 o 
   0  26   7       48.48       32.32     16.57 o 
   1  26   7        4.83       18.35     15.43 o 
   2  26   7       98.59      142.11     18.27 o 
   3  26   7      355.00      338.79     27.95 o 
   4  26   7      658.98      730.16     33.76 o 
  -4  27   7       13.22       -8.20     32.35 o 
  -3  27   7      217.50      190.19     41.96 o 
  -2  27   7       65.00       28.39     29.52 o 
  -1  27   7       17.35       21.31     28.19 o 
   0  27   7       32.29       25.31     16.00 o 
   1  27   7       55.72       23.84     15.76 o 
   2  27   7        5.20        6.57     25.84 o 
   3  27   7       37.35       20.02     18.79 o 
   4  27   7      120.03      136.28     25.19 o 
  -4  28   7       49.94      -27.22     27.22 o 
  -3  28   7      518.14      553.54     61.87 o 
  -2  28   7       18.72      -22.42     28.50 o 
  -1  28   7       76.58       63.92     31.98 o 
   0  28   7       98.30       67.46     29.71 o 
   1  28   7      363.67      394.81     33.30 o 
   2  28   7       25.90       38.90     17.95 o 
   3  28   7       99.56      112.78     17.83 o 
  -3  29   7        2.37      -27.28     31.68 o 
  -2  29   7       80.66       63.36     35.49 o 
  -1  29   7       21.19       15.18     28.29 o 
   0  29   7      223.15      190.18     39.61 o 
   1  29   7       13.20       35.34     27.03 o 
   2  29   7      268.91      250.78     38.64 o 
  -1  30   7        2.09      -24.98     26.81 o 
   0  30   7        8.87      -25.92     25.92 o 
   1  30   7        5.09      -22.66     22.66 o 
  -9   0   8        0.03        0.15     29.83 o 
  -8   0   8       22.33       39.31     28.16 o 
  -7   0   8      222.55      200.65     36.54 o 
  -6   0   8      480.84      480.39     43.68 o 
  -5   0   8      217.43      266.01     32.93 o 
  -4   0   8      461.32      503.88     21.79 o 
  -3   0   8      927.52      860.34     25.48 o 
  -2   0   8     2711.22     2710.19     36.69 o 
  -1   0   8     2613.20     2680.99     36.43 o 
   0   0   8     9856.52    10351.42    158.02 o 
   1   0   8      170.17      132.59     12.32 o 
   2   0   8      946.43      959.89     33.43 o 
   4   0   8     1552.32     1558.76     43.85 o 
   5   0   8     1914.68     1914.91     52.10 o 
   6   0   8     3353.85     3459.58     78.76 o 
   7   0   8      139.43      106.52     19.66 o 
   8   0   8       58.52       44.65     27.87 o 
   9   0   8      138.21       95.01     29.92 o 
  -9   1   8       33.08       21.32     22.51 o 
  -8   1   8      320.72      345.99     33.45 o 
  -7   1   8       71.87       47.11     18.28 o 
  -6   1   8      443.95      482.67     31.45 o 
  -5   1   8       59.53       54.10     19.33 o 
  -4   1   8       63.05       72.71      9.77 o 
  -3   1   8       20.35       13.65      4.76 o 
  -2   1   8        8.14       10.12      3.62 o 
  -1   1   8     1943.03     2003.23     22.80 o 
   0   1   8       13.14       25.13      5.74 o 
   1   1   8       60.56       69.16      7.49 o 
   2   1   8      707.99      708.08     18.31 o 
   3   1   8      240.85      254.52     25.47 o 
   4   1   8       66.33       97.16     10.22 o 
   5   1   8        8.01        4.22      7.90 o 
   6   1   8       34.38       46.31     10.67 o 
   7   1   8      251.54      246.71     18.44 o 
   8   1   8        2.52       10.28     12.07 o 
   9   1   8       31.31       36.84     16.33 o 
  -9   2   8       38.39       46.66     24.09 o 
  -8   2   8        2.96        9.60     18.41 o 
  -7   2   8      294.89      321.34     30.02 o 
  -6   2   8      401.62      465.15     30.60 o 
  -5   2   8      839.39      806.95     35.41 o 
  -4   2   8      523.98      512.94     19.82 o 
  -3   2   8      238.84      206.49      9.16 o 
  -2   2   8      397.89      416.82     10.59 o 
  -1   2   8      537.29      576.05     12.07 o 
   0   2   8      231.43      272.09     12.82 o 
   1   2   8      470.98      478.44     14.65 o 
   2   2   8       51.36       58.13      7.31 o 
   3   2   8      274.26      287.95     15.86 o 
   4   2   8      445.21      434.57     22.66 o 
   5   2   8      420.20      473.48     19.69 o 
   6   2   8      117.19      129.54     13.29 o 
   7   2   8      368.13      400.05     22.11 o 
   8   2   8       41.69       25.18     14.77 o 
   9   2   8        0.43       -9.95     14.91 o 
  -9   3   8       16.39       17.01     23.07 o 
  -8   3   8       14.24       10.02     26.59 o 
  -7   3   8       49.94       66.20     19.98 o 
  -6   3   8       60.31       49.33     16.37 o 
  -5   3   8       20.18       18.88      9.75 o 
  -4   3   8      277.39      284.38     20.33 o 
  -3   3   8       31.66       20.26      4.80 o 
  -2   3   8      229.95      237.90      9.15 o 
  -1   3   8      409.26      457.03     10.96 o 
   0   3   8     1369.72     1276.14     22.77 o 
   1   3   8       65.89       80.92      7.27 o 
   2   3   8     1621.73     1602.03     32.26 o 
   3   3   8     1595.78     1646.24     34.68 o 
   4   3   8     1014.04     1034.90     24.81 o 
   5   3   8       93.37      106.35     11.72 o 
   6   3   8       43.57       53.22     11.08 o 
   7   3   8      676.99      739.53     37.90 o 
   8   3   8       49.03       15.22     14.26 o 
   9   3   8        4.37        0.91     14.65 o 
  -9   4   8      105.56       55.28     24.53 o 
  -8   4   8      227.78      213.15     84.67 o 
  -7   4   8      113.23      160.72     24.41 o 
  -6   4   8      110.11      114.66     19.42 o 
  -5   4   8     1551.18     1624.61     37.39 o 
  -4   4   8     1073.65     1146.67     34.37 o 
  -2   4   8      260.15      291.90     12.29 o 
  -1   4   8      750.42      720.67     13.55 o 
   0   4   8       19.86       23.72      4.47 o 
   1   4   8      446.41      393.40     13.37 o 
   2   4   8        5.25        6.42      4.71 o 
   3   4   8       19.64        7.22      5.64 o 
   4   4   8     5735.17     5792.29     74.23 o 
   5   4   8     1307.08     1345.42     30.48 o 
   6   4   8       51.99       45.78     10.90 o 
   7   4   8       68.66       66.59     20.41 o 
   8   4   8       94.89      119.12     26.23 o 
   9   4   8        3.70      -10.21     14.21 o 
  -9   5   8        0.34       -1.24     21.57 o 
  -8   5   8      974.48      913.67     47.85 o 
  -7   5   8       32.47       35.65     17.56 o 
  -6   5   8       11.98       17.24     14.77 o 
  -5   5   8       76.17       88.35     12.42 o 
  -4   5   8        5.11       -4.88      7.49 o 
  -2   5   8      281.10      288.63     10.04 o 
  -1   5   8      867.51      953.16     19.39 o 
   0   5   8      269.59      248.61      8.83 o 
   1   5   8      257.36      209.97     19.40 o 
   2   5   8       46.25       74.49      8.60 o 
   3   5   8      365.64      373.31     21.60 o 
   4   5   8       12.46       25.96      7.75 o 
   5   5   8     1267.15     1232.80     29.16 o 
   6   5   8       51.65       27.97     11.95 o 
   7   5   8       25.38       21.40     13.02 o 
   8   5   8       33.04       25.91     14.70 o 
   9   5   8       74.69       61.18     17.33 o 
  -9   6   8       24.11       30.19     23.10 o 
  -8   6   8       16.30       13.22     20.07 o 
  -7   6   8      170.07      183.70     50.36 o 
  -6   6   8      384.35      430.03     30.35 o 
  -5   6   8        3.97        6.74      9.61 o 
  -4   6   8     1281.36     1251.00     27.44 o 
  -3   6   8      117.15      114.70     13.72 o 
  -2   6   8       19.97       15.97      3.56 o 
  -1   6   8      340.45      298.48      9.39 o 
   0   6   8      697.09      717.49     15.12 o 
   1   6   8      348.04      333.87     13.68 o 
   2   6   8      415.39      240.85     18.32 o 
   3   6   8       14.79       16.52      6.44 o 
   4   6   8     1222.44     1277.71     28.40 o 
   5   6   8      271.81      265.29     19.35 o 
   6   6   8        5.64        2.15     11.94 o 
   7   6   8      457.03      456.57     27.16 o 
   8   6   8      107.57       69.29     16.48 o 
   9   6   8        0.00      -13.75     14.50 o 
  -9   7   8      284.17      252.82     66.02 o 
  -8   7   8       87.10       62.98     22.45 o 
  -7   7   8       55.75       44.70     17.89 o 
  -6   7   8        2.66       -2.07     10.28 o 
  -5   7   8       50.88       42.22     11.24 o 
  -4   7   8      320.18      289.05     15.19 o 
  -2   7   8      129.34      125.60      8.48 o 
  -1   7   8        7.32       -3.68      3.68 o 
   0   7   8       57.87       42.37      5.56 o 
   1   7   8      899.52      891.27     21.87 o 
   2   7   8        2.27        4.25      4.13 o 
   3   7   8       76.62       71.37      8.11 o 
   4   7   8      897.91      920.68     33.77 o 
   5   7   8       28.81       22.81     10.87 o 
   6   7   8     1561.45     1575.66     50.07 o 
   7   7   8        8.19        3.54     12.31 o 
   8   7   8        8.49       -1.03     13.60 o 
  -9   8   8      132.45       85.68     27.39 o 
  -8   8   8      116.46       93.55     23.82 o 
  -7   8   8      331.16      369.37     32.47 o 
  -6   8   8       12.27       14.83     11.59 o 
  -5   8   8      248.25      256.33     19.93 o 
  -4   8   8      113.79      104.13     10.98 o 
  -3   8   8     1036.45     1105.76     25.11 o 
  -2   8   8        2.27       -0.40      4.72 o 
  -1   8   8       38.66       35.17      6.36 o 
   0   8   8        4.68        3.77      3.49 o 
   1   8   8      524.13      243.28     25.35 o 
   2   8   8     1744.72     1726.05     51.95 o 
   3   8   8     1995.59     2008.34     41.55 o 
   4   8   8     1560.92     1608.51     38.73 o 
   5   8   8       43.22       57.56     12.89 o 
   6   8   8        4.31       15.25     11.11 o 
   7   8   8        0.89       -1.34     14.67 o 
   8   8   8       37.93       23.85     14.77 o 
  -9   9   8      179.00      187.33     74.01 o 
  -8   9   8       13.86       -9.14     42.72 o 
  -7   9   8        3.08       10.58     16.71 o 
  -6   9   8      320.65      360.82     33.12 o 
  -5   9   8      432.16      491.51     23.70 o 
  -4   9   8        7.17       10.01      8.08 o 
  -3   9   8       12.12       16.97      7.38 o 
  -2   9   8       17.56       22.33      6.76 o 
  -1   9   8        4.67        5.00      4.61 o 
   0   9   8       29.80       26.95      5.52 o 
   2   9   8     3043.50     3067.07     45.43 o 
   3   9   8       58.77       93.07     12.02 o 
   4   9   8     1299.95     1223.49     33.80 o 
   5   9   8      319.30      315.67     21.52 o 
   6   9   8       32.46       34.39     12.35 o 
   7   9   8        3.12      -11.51     12.01 o 
   8   9   8        2.34      -13.55     13.55 o 
  -9  10   8        0.22      -23.48     40.67 o 
  -8  10   8       93.30       87.95     66.27 o 
  -7  10   8        0.35       -6.44     17.15 o 
  -6  10   8       14.05       28.03     12.21 o 
  -5  10   8      278.08      252.30     18.69 o 
  -4  10   8      117.47      113.47     11.76 o 
  -3  10   8      206.12      235.04     13.86 o 
  -2  10   8      497.89      469.89     19.74 o 
  -1  10   8      197.38      175.03      9.38 o 
   0  10   8       39.54       23.05      8.82 o 
   1  10   8       11.02        5.82      3.79 o 
   2  10   8       54.26       49.00      8.31 o 
   3  10   8      323.30      338.65     16.95 o 
   4  10   8      213.19      208.89     17.29 o 
   5  10   8      239.80      250.43     19.90 o 
   6  10   8        0.54       -3.61     11.27 o 
   7  10   8       76.28       63.44     15.40 o 
   8  10   8       34.55       23.77     14.91 o 
  -9  11   8       25.55      -49.34     51.97 o 
  -8  11   8       19.51        3.05     21.52 o 
  -7  11   8       15.56        7.43     19.80 o 
  -6  11   8        0.82       -0.91     12.51 o 
  -5  11   8      245.88      229.16     18.22 o 
  -4  11   8        2.55        2.85      8.11 o 
  -3  11   8        3.41       -6.88      6.88 o 
  -2  11   8     1123.35     1065.58     24.42 o 
  -1  11   8        2.66        7.56      5.46 o 
   0  11   8     1631.25     1596.43     40.12 o 
   1  11   8      200.96       47.99     15.86 o 
   2  11   8      723.89      669.85     20.66 o 
   3  11   8       33.06       23.86      8.30 o 
   4  11   8      669.73      643.52     28.54 o 
   5  11   8       32.76       23.98     11.68 o 
   6  11   8       39.08       22.84     12.37 o 
   7  11   8       45.31       51.92     14.81 o 
   8  11   8       28.58       -9.09     13.64 o 
  -9  12   8       52.37      -14.97     60.08 o 
  -8  12   8      255.06      255.69    100.41 o 
  -7  12   8       17.05       -2.91     27.18 o 
  -6  12   8      540.46      542.26     34.94 o 
  -5  12   8       60.70       49.23     15.76 o 
  -4  12   8      250.37      244.99     15.40 o 
  -3  12   8      567.67      637.48     21.04 o 
  -2  12   8       46.72       42.77      8.26 o 
  -1  12   8        2.36       -2.81      6.98 o 
   0  12   8      622.60      619.06     39.99 o 
   1  12   8     4547.19     4275.36     57.45 o 
   2  12   8     1146.72     1014.23     25.25 o 
   3  12   8      469.29      489.87     19.74 o 
   4  12   8      563.33      579.19     21.82 o 
   5  12   8      821.98      810.03     26.17 o 
   6  12   8      530.88      566.00     38.63 o 
   7  12   8       11.24        2.09     12.98 o 
   8  12   8       13.31        9.09     14.48 o 
  -8  13   8      195.14      181.61     62.51 o 
  -7  13   8        0.93      -12.76     12.76 o 
  -6  13   8      104.00      113.78     16.60 o 
  -5  13   8      208.15      203.66     22.94 o 
  -4  13   8      268.04      262.05     16.24 o 
  -3  13   8      118.46      110.59     11.26 o 
  -2  13   8      214.33      197.90     15.81 o 
  -1  13   8      175.03      200.62     23.97 o 
   0  13   8      288.95      260.99     14.84 o 
   1  13   8     1908.68     1739.63     37.25 o 
   2  13   8       99.06      111.72     11.82 o 
   3  13   8      148.25      197.92     14.16 o 
   4  13   8      967.88     1093.91     28.79 o 
   5  13   8        7.75       22.74     11.08 o 
   6  13   8      174.23      189.26     16.55 o 
   7  13   8        7.34       19.24     11.83 o 
   8  13   8        0.34       -8.52     17.76 o 
  -8  14   8       67.16       33.56     50.19 o 
  -7  14   8       39.68       11.26     17.07 o 
  -6  14   8        8.23        7.84     12.82 o 
  -5  14   8        3.65      -10.74     10.74 o 
  -4  14   8      185.34      187.12     14.58 o 
  -3  14   8     2577.91     2443.57     42.44 o 
  -2  14   8      321.25      265.33     21.88 o 
  -1  14   8        0.02        2.33      9.82 o 
   0  14   8       46.34       43.43     13.61 o 
   1  14   8      452.62      484.43     21.24 o 
   2  14   8     1214.56     1123.21     30.96 o 
   3  14   8      478.64      442.62     19.95 o 
   4  14   8      954.73     1004.46     28.05 o 
   5  14   8        5.09        0.07      9.21 o 
   6  14   8     1068.14     1085.15     37.25 o 
   7  14   8      124.76      103.20     14.52 o 
   8  14   8       32.14       36.18     19.96 o 
  -8  15   8      209.57      224.67    119.21 o 
  -7  15   8       61.89       52.20     36.51 o 
  -6  15   8       88.60       86.63     33.22 o 
  -5  15   8        0.59       16.56     11.65 o 
  -4  15   8      204.66      200.51     19.07 o 
  -3  15   8        0.45        4.96      9.36 o 
  -2  15   8      197.28      160.94     28.34 o 
  -1  15   8     2686.49     2691.42     85.30 o 
   0  15   8        6.40        1.09      8.12 o 
   1  15   8      460.83      486.68     21.75 o 
   2  15   8       47.38       48.97     10.11 o 
   3  15   8        4.56        4.75      8.59 o 
   4  15   8       34.01       30.14     10.07 o 
   5  15   8        6.55       10.33      9.74 o 
   6  15   8      318.78      367.44     21.37 o 
   7  15   8       36.27       23.51     11.85 o 
  -8  16   8       70.57       35.34     39.36 o 
  -7  16   8      385.87      348.43     44.61 o 
  -6  16   8        8.36       17.20     21.91 o 
  -5  16   8        4.53      -13.22     15.07 o 
  -4  16   8      248.37      260.99     19.98 o 
  -3  16   8        0.21        3.67      9.45 o 
  -2  16   8       59.83       51.48     14.66 o 
  -1  16   8      257.21      242.05     21.45 o 
   0  16   8     2178.22     2122.49     42.68 o 
   1  16   8      923.90      850.53     28.47 o 
   2  16   8       12.14       17.09      9.64 o 
   3  16   8      807.34      826.98     25.57 o 
   4  16   8      103.53      102.20     13.04 o 
   5  16   8      932.01      976.02     29.43 o 
   6  16   8      577.18      640.80     27.80 o 
   7  16   8      220.64      241.90     24.10 o 
  -8  17   8       52.33       -4.04     56.86 o 
  -7  17   8      192.58      186.61     26.85 o 
  -6  17   8        0.01        0.95     13.56 o 
  -5  17   8       34.02       19.65     25.25 o 
  -4  17   8       40.98       39.53     12.12 o 
  -3  17   8       17.69       18.18     10.75 o 
  -2  17   8      172.00      174.17     20.32 o 
  -1  17   8     2163.70     1920.66     53.50 o 
   0  17   8     2560.50     2574.33     48.86 o 
   1  17   8      228.24      184.53     15.77 o 
   2  17   8       78.58       92.21     12.74 o 
   3  17   8       78.16       94.19     21.08 o 
   4  17   8       88.52       94.76     13.01 o 
   5  17   8       61.43       54.49     12.11 o 
   6  17   8        2.57        1.51     12.07 o 
   7  17   8       71.25      109.04     22.93 o 
  -7  18   8       19.90        7.27     35.15 o 
  -6  18   8        0.01       12.37     26.54 o 
  -5  18   8        6.76        8.56     32.69 o 
  -4  18   8      921.85      903.84     31.88 o 
  -3  18   8      208.67      240.32     19.31 o 
  -2  18   8       33.24       32.50     13.57 o 
  -1  18   8      227.34      210.39     21.26 o 
   0  18   8      112.55       84.86     15.69 o 
   1  18   8      658.12      615.83     25.14 o 
   2  18   8       29.91       34.89     10.99 o 
   3  18   8       64.59       58.64     12.73 o 
   4  18   8      402.70      487.52     25.68 o 
   5  18   8      151.24      132.62     15.00 o 
   6  18   8       13.92       26.68     12.02 o 
   7  18   8        0.40       -1.78     17.55 o 
  -7  19   8       21.22       35.94     35.48 o 
  -6  19   8       40.15       29.88     35.53 o 
  -5  19   8        3.57        5.22     15.19 o 
  -4  19   8        9.27        6.79     11.33 o 
  -3  19   8      125.16      116.59     15.35 o 
  -2  19   8       50.29       48.41     15.34 o 
  -1  19   8      190.64      218.30     22.36 o 
   0  19   8      352.93      338.68     26.71 o 
   1  19   8      997.19     1000.79     31.35 o 
   2  19   8      148.13      141.10     15.34 o 
   3  19   8       42.38       42.47     12.39 o 
   4  19   8        0.34        6.57     11.66 o 
   5  19   8        1.26       -0.62     11.60 o 
   6  19   8        2.94        5.08     11.42 o 
   7  19   8        2.66      -12.62     21.30 o 
  -7  20   8        1.03      -19.33     25.30 o 
  -6  20   8       22.93       51.81     40.24 o 
  -5  20   8        1.74        0.15     15.24 o 
  -4  20   8      412.00      408.56     23.97 o 
  -3  20   8       37.21       31.59     12.32 o 
  -2  20   8     2114.82     2003.59     58.00 o 
  -1  20   8       29.13       43.65     14.68 o 
   0  20   8      587.28      501.06     30.83 o 
   1  20   8      242.29      179.96     16.45 o 
   2  20   8       58.81       52.80     12.86 o 
   3  20   8      162.84      141.48     16.33 o 
   4  20   8      156.94      127.43     16.71 o 
   5  20   8       77.12      104.87     16.85 o 
   6  20   8       10.26       -5.66     17.30 o 
  -7  21   8       16.55      -21.53     26.26 o 
  -6  21   8      306.40      273.88     44.58 o 
  -5  21   8      206.97      265.80     38.01 o 
  -4  21   8       19.70       24.49     12.81 o 
  -3  21   8       77.66       94.45     15.23 o 
  -2  21   8        0.11       15.47     10.67 o 
  -1  21   8      936.81      926.60     40.04 o 
   0  21   8      336.32      343.53     27.52 o 
   1  21   8      567.79      622.70     37.05 o 
   2  21   8      288.84      256.51     19.74 o 
   3  21   8       12.12       18.08     12.32 o 
   4  21   8        6.16       10.10     12.46 o 
   5  21   8        0.78       12.40     17.62 o 
   6  21   8       52.39       19.79     19.12 o 
  -6  22   8        3.02      -23.56     23.56 o 
  -5  22   8       26.73        7.50     37.31 o 
  -4  22   8        6.27        4.90     12.19 o 
  -3  22   8       74.66       59.66     14.17 o 
  -2  22   8      238.13      267.55     21.11 o 
  -1  22   8      107.44       95.23     18.30 o 
   0  22   8       16.22       -2.07     12.70 o 
   1  22   8      339.44      296.20     26.72 o 
   2  22   8      262.77      233.14     19.53 o 
   3  22   8      177.94      179.19     21.25 o 
   4  22   8        0.41       10.44     12.66 o 
   5  22   8      344.69      406.17     35.17 o 
   6  22   8        1.30       -0.37     18.42 o 
  -6  23   8       40.89       -6.97     27.06 o 
  -5  23   8      275.02      289.97     48.25 o 
  -4  23   8      477.34      456.40     26.62 o 
  -3  23   8       32.17       11.82     12.13 o 
  -2  23   8       29.91       18.83     12.05 o 
  -1  23   8      162.17      141.59     21.79 o 
   0  23   8      181.66      174.15     22.56 o 
   1  23   8      521.34      584.31     46.39 o 
   2  23   8      266.33      224.91     19.64 o 
   3  23   8        9.79        8.40     11.93 o 
   4  23   8       65.62       70.31     15.66 o 
   5  23   8       47.09       26.08     14.25 o 
  -5  24   8      106.44      118.46     37.29 o 
  -4  24   8       58.48       77.24     34.55 o 
  -3  24   8        3.18        4.19     12.18 o 
  -2  24   8      122.85      124.94     17.06 o 
  -1  24   8       26.44       35.44     15.84 o 
   0  24   8      237.42      194.23     23.73 o 
   1  24   8       66.93       56.53     17.86 o 
   2  24   8       12.43        3.37     11.67 o 
   3  24   8        3.02        7.29     12.50 o 
   4  24   8       73.66       63.51     16.02 o 
   5  24   8       43.62       41.65     19.90 o 
  -5  25   8      125.96       63.46     33.06 o 
  -4  25   8        5.51      -22.61     29.42 o 
  -3  25   8        9.34       18.28     27.81 o 
  -2  25   8      293.66      284.02     23.30 o 
  -1  25   8      299.17      356.27     77.19 o 
   0  25   8      381.14      325.19     33.68 o 
   1  25   8      234.47      206.22     24.74 o 
   2  25   8       16.61       24.79     15.73 o 
   3  25   8      140.99      160.68     19.06 o 
   4  25   8      300.21      298.27     37.92 o 
  -4  26   8       48.72       51.74     34.60 o 
  -3  26   8      181.07      193.83     42.74 o 
  -2  26   8      257.95      233.42     42.39 o 
  -1  26   8      377.08      389.08     32.21 o 
   0  26   8       23.30        8.27     19.35 o 
   1  26   8       84.25       83.57     19.37 o 
   2  26   8        7.86      -14.55     14.55 o 
   3  26   8      241.48      258.81     23.06 o 
   4  26   8       41.30       61.61     16.35 o 
  -4  27   8       24.98      -31.10     31.10 o 
  -3  27   8        8.90      -23.71     30.02 o 
  -2  27   8        1.36      -27.83     28.20 o 
  -1  27   8      465.56      351.28     48.81 o 
   0  27   8       18.44       24.40     17.11 o 
   1  27   8      511.09      521.75     36.35 o 
   2  27   8       62.65       69.21     20.19 o 
   3  27   8      166.02      132.71     18.87 o 
  -3  28   8        0.01       29.87     33.27 o 
  -2  28   8       27.03       22.77     32.37 o 
  -1  28   8        3.10      -18.02     27.28 o 
   0  28   8       26.16       33.48     28.56 o 
   1  28   8        2.06       27.78     17.76 o 
   2  28   8       46.97       66.61     22.47 o 
  -2  29   8      289.33      367.70     53.62 o 
  -1  29   8       98.21       63.66     35.55 o 
   0  29   8     1271.63     1205.66     76.98 o 
   1  29   8      372.84      353.08     46.62 o 
  -9   1   9       48.85       64.90     25.09 o 
  -8   1   9       81.03       72.39     35.30 o 
  -7   1   9       34.05       21.57     16.88 o 
  -6   1   9      214.73      172.03     22.40 o 
  -5   1   9       19.55       30.46     13.46 o 
  -4   1   9       41.48       54.31      9.71 o 
  -3   1   9     1591.48     1609.01     24.57 o 
  -2   1   9     1629.45     1678.65     19.35 o 
  -1   1   9       92.01       91.77      6.15 o 
   0   1   9     3111.55     2860.41     40.12 o 
   1   1   9        5.86        1.46      5.39 o 
   2   1   9      364.69      351.45     14.83 o 
   3   1   9        0.06       -3.62      6.47 o 
   4   1   9      757.37      704.65     21.59 o 
   5   1   9      110.76      104.18     11.95 o 
   6   1   9      257.43      292.38     18.62 o 
   7   1   9      201.07      176.13     22.82 o 
   8   1   9       84.54       68.03     16.70 o 
  -9   2   9        0.02       31.56     22.71 o 
  -8   2   9        0.66        2.24     22.40 o 
  -7   2   9       18.65        4.88     15.70 o 
  -6   2   9      101.65      119.51     19.81 o 
  -5   2   9       61.13       59.47     16.12 o 
  -4   2   9       40.00       32.43      8.95 o 
  -3   2   9       78.38       70.80      6.65 o 
  -2   2   9      759.94      777.45     13.39 o 
  -1   2   9      259.13      278.91      9.84 o 
   0   2   9      173.89      196.32     10.43 o 
   1   2   9      404.47      444.97     15.18 o 
   2   2   9      896.42      921.65     21.65 o 
   3   2   9      257.85      243.27     13.69 o 
   4   2   9      196.82      232.35     14.41 o 
   5   2   9        9.72        4.64      8.36 o 
   6   2   9       28.86       25.71     10.25 o 
   7   2   9       28.53        8.08     12.86 o 
   8   2   9        1.87       -4.19     13.82 o 
  -9   3   9       11.58       46.03     23.76 o 
  -8   3   9      110.16      116.72     33.24 o 
  -7   3   9      201.13      162.06     24.60 o 
  -6   3   9       39.94       37.06     15.88 o 
  -5   3   9      277.87      297.18     29.25 o 
  -4   3   9      284.40      268.22     16.98 o 
  -3   3   9     1529.24     1483.90     28.14 o 
  -2   3   9       79.02       73.71      5.76 o 
  -1   3   9     1190.88     1100.35     17.71 o 
   0   3   9      156.95      135.04      9.16 o 
   1   3   9     1346.64     1270.68     24.53 o 
   2   3   9      100.85      131.10      9.82 o 
   3   3   9      157.11      145.53     11.08 o 
   4   3   9      243.99      241.71     14.66 o 
   5   3   9       21.35       18.97      8.98 o 
   6   3   9       72.26       57.07     13.76 o 
   7   3   9      110.30       72.85     15.30 o 
   8   3   9      209.02      166.40     28.78 o 
  -9   4   9      142.78       99.56     38.56 o 
  -8   4   9       47.05       41.41     20.92 o 
  -7   4   9      133.65      144.71     23.45 o 
  -6   4   9       36.79       38.27     15.61 o 
  -5   4   9        8.51       21.79     12.80 o 
  -4   4   9        5.72       -5.51      7.82 o 
  -3   4   9      868.33      871.53     21.61 o 
  -2   4   9      138.69      131.23      7.41 o 
  -1   4   9     4058.81     4098.72     42.48 o 
   0   4   9     1228.08     1223.62     18.95 o 
   1   4   9      133.24      135.22      9.27 o 
   2   4   9        9.16       10.12      6.21 o 
   3   4   9      101.05      120.46     12.97 o 
   4   4   9      395.83      374.84     17.13 o 
   5   4   9      584.99      597.76     21.59 o 
   6   4   9      265.44      281.71     22.15 o 
   7   4   9       67.98       76.06     25.98 o 
   8   4   9        2.17      -10.33     13.66 o 
  -9   5   9        8.92       -8.27     21.56 o 
  -8   5   9       34.65       41.59     20.64 o 
  -7   5   9       12.40       25.54     17.06 o 
  -6   5   9        7.91       28.98     15.43 o 
  -5   5   9        4.48       -2.34      8.80 o 
  -4   5   9      158.12      150.52     11.94 o 
  -3   5   9        0.48       -1.61      5.87 o 
  -2   5   9     1743.41     1659.66     27.58 o 
  -1   5   9     2805.16     2707.20     31.20 o 
   0   5   9      335.56      352.85     10.72 o 
   1   5   9      275.58      289.67     16.67 o 
   2   5   9      736.69      711.86     21.75 o 
   3   5   9      153.76      166.53     11.52 o 
   4   5   9     1768.91     1657.82     35.94 o 
   5   5   9      165.00      123.60     15.20 o 
   6   5   9      483.71      494.88     26.29 o 
   7   5   9        1.64      -12.36     12.36 o 
   8   5   9      417.87      461.25     50.88 o 
  -9   6   9        7.03        4.20     22.92 o 
  -8   6   9       11.76       13.48     19.52 o 
  -7   6   9        6.59        6.65     16.23 o 
  -6   6   9      131.42      140.84     21.48 o 
  -5   6   9      283.02      297.61     18.49 o 
  -4   6   9       54.25       40.66      8.79 o 
  -3   6   9        0.94       -2.82      5.67 o 
  -1   6   9       11.43       20.01      5.41 o 
   0   6   9     1577.71     1447.38     25.29 o 
   1   6   9      556.46      557.68     14.93 o 
   2   6   9      151.04      183.05     12.48 o 
   3   6   9      260.95      346.15     15.50 o 
   4   6   9      231.14      259.58     18.38 o 
   5   6   9      193.72      189.60     17.62 o 
   6   6   9      228.39      258.52     21.01 o 
   7   6   9       27.02       21.52     13.59 o 
   8   6   9       54.86       55.26     15.92 o 
  -9   7   9       37.40       42.84     24.95 o 
  -8   7   9      104.16       72.19     22.77 o 
  -7   7   9      156.40      125.03     23.04 o 
  -6   7   9       10.12        9.60     14.89 o 
  -5   7   9      253.76      249.70     17.74 o 
  -4   7   9       65.39       76.42     10.10 o 
  -3   7   9       32.17       22.93      7.17 o 
  -1   7   9      695.47      661.78     18.73 o 
   0   7   9     1562.44     1530.57     21.66 o 
   1   7   9      652.91      664.83     16.16 o 
   2   7   9     1019.07      940.91     37.86 o 
   3   7   9      936.38     1000.38     29.87 o 
   4   7   9        0.23        2.23      9.71 o 
   5   7   9       94.89       82.43     13.81 o 
   6   7   9      288.88      296.24     22.33 o 
   7   7   9      438.81      491.93     28.77 o 
   8   7   9       51.66       33.70     15.93 o 
  -9   8   9       80.54       64.64     52.17 o 
  -8   8   9       67.35       67.24     23.23 o 
  -7   8   9        0.25        0.26     16.28 o 
  -6   8   9       89.20       90.45     14.52 o 
  -5   8   9        1.64        8.36      9.72 o 
  -4   8   9       30.56       29.79      8.79 o 
  -3   8   9      531.51      541.79     25.92 o 
  -2   8   9       48.71       44.60     10.36 o 
  -1   8   9       67.11       65.83      7.93 o 
   0   8   9     1640.86     1580.36     26.88 o 
   1   8   9     1579.48     1579.03     25.15 o 
   2   8   9     3603.42     3468.44     78.26 o 
   3   8   9     5237.65     5025.65     78.48 o 
   4   8   9      184.19      190.18     17.08 o 
   5   8   9       40.87       21.71     11.49 o 
   6   8   9        0.72        4.94     11.81 o 
   7   8   9      251.44      254.28     23.03 o 
   8   8   9        1.60       -8.74     13.70 o 
  -9   9   9       35.53        6.95     38.70 o 
  -8   9   9       25.14       27.86     23.78 o 
  -7   9   9       14.65       42.18     19.09 o 
  -6   9   9      101.91      115.95     16.00 o 
  -5   9   9       68.95       67.53     12.67 o 
  -4   9   9        9.08       11.66      8.33 o 
  -3   9   9      102.06       96.52     10.42 o 
  -2   9   9      109.06       97.43      9.54 o 
  -1   9   9       60.15       51.64      8.98 o 
   0   9   9      931.23      936.10     24.28 o 
   1   9   9      342.32      350.89     15.61 o 
   2   9   9     2316.61     2267.15     38.58 o 
   3   9   9      102.47       97.10     13.28 o 
   4   9   9      546.91      597.34     26.05 o 
   5   9   9      152.99      153.67     17.12 o 
   6   9   9        9.53       11.19     12.08 o 
   7   9   9        0.46      -12.66     12.66 o 
   8   9   9       80.51       77.82     17.25 o 
  -9  10   9        0.49      -19.65     22.30 o 
  -8  10   9        9.29        2.03     19.32 o 
  -7  10   9      149.63      158.41     25.12 o 
  -6  10   9       28.53       26.71     12.72 o 
  -5  10   9       55.30       47.05     15.48 o 
  -4  10   9      334.13      347.39     17.60 o 
  -3  10   9        5.76        0.42      7.27 o 
  -2  10   9      205.64      208.02     17.24 o 
  -1  10   9      182.90      177.20      9.95 o 
   0  10   9      171.79      158.13     16.28 o 
   1  10   9      460.84      464.11     17.32 o 
   2  10   9     3993.04     4008.81     56.48 o 
   3  10   9      126.90      106.92     11.64 o 
   4  10   9      242.24      270.51     20.04 o 
   5  10   9       41.40       40.64     12.54 o 
   6  10   9        0.42        0.23     11.50 o 
   7  10   9       34.34        3.20     13.21 o 
   8  10   9       55.99       46.11     16.22 o 
  -8  11   9      105.77       67.40     39.77 o 
  -7  11   9       40.69       28.36     25.31 o 
  -6  11   9       10.04        6.97     12.04 o 
  -5  11   9     1158.17     1169.50     43.92 o 
  -4  11   9        3.13        6.94      8.29 o 
  -3  11   9       18.01       24.91      8.95 o 
  -2  11   9      897.38      867.08     22.89 o 
  -1  11   9     1057.81     1050.42     30.66 o 
   0  11   9      638.91      636.65     21.91 o 
   1  11   9       21.73       14.68      7.01 o 
   2  11   9     2093.81     2122.68     37.97 o 
   3  11   9     1567.13     1533.62     32.95 o 
   4  11   9      506.55      538.61     21.76 o 
   5  11   9        8.66       10.91     11.29 o 
   6  11   9      290.41      308.03     24.10 o 
   7  11   9      427.68      465.65     29.56 o 
   8  11   9      227.85      250.42     39.86 o 
  -8  12   9      165.98      252.54     43.79 o 
  -7  12   9        2.21       -3.78     17.21 o 
  -6  12   9      114.52      120.56     17.24 o 
  -5  12   9      361.32      342.88     21.86 o 
  -4  12   9       10.47        8.71      8.44 o 
  -3  12   9       16.51       22.34      8.58 o 
  -2  12   9       46.21       54.84      9.07 o 
  -1  12   9       73.90       69.88     18.06 o 
   0  12   9       50.43       52.91     10.10 o 
   1  12   9       11.77        9.21      7.35 o 
   2  12   9       89.22       84.80     10.67 o 
   3  12   9      479.04      481.36     20.29 o 
   4  12   9     1616.81     1638.49     35.79 o 
   5  12   9       25.38       24.95     10.58 o 
   6  12   9       14.27       26.75     13.27 o 
   7  12   9       25.46       46.90     15.09 o 
   8  12   9      180.76      188.11     22.70 o 
  -8  13   9      389.62      315.55     89.53 o 
  -7  13   9       63.69       26.83     22.78 o 
  -6  13   9      298.18      261.49     31.07 o 
  -5  13   9        2.51       -9.78     10.22 o 
  -4  13   9      307.00      288.28     17.23 o 
  -3  13   9       97.26       98.08     11.37 o 
  -2  13   9     1070.00      979.14     30.08 o 
  -1  13   9       20.51        3.06     10.29 o 
   0  13   9      211.95      220.79     18.47 o 
   1  13   9      157.81      162.47     12.52 o 
   2  13   9     1106.26     1080.35     27.21 o 
   3  13   9        1.31        0.05      8.21 o 
   4  13   9      987.09     1032.80     28.68 o 
   5  13   9      296.42      329.25     19.99 o 
   6  13   9       12.37       14.46     10.84 o 
   7  13   9        4.57        4.78     12.58 o 
  -8  14   9        1.21       35.41     27.47 o 
  -7  14   9       17.89       -9.69     16.56 o 
  -6  14   9      754.07      753.82     32.71 o 
  -5  14   9       93.53      120.62     19.41 o 
  -4  14   9       52.39       36.03     10.16 o 
  -3  14   9      547.83      464.13     34.81 o 
  -2  14   9      183.15      134.69     17.58 o 
  -1  14   9       72.45       50.12     13.45 o 
   0  14   9      532.04      570.30     26.90 o 
   1  14   9      178.04      184.58     14.99 o 
   2  14   9      451.47      460.52     30.89 o 
   3  14   9      741.66      745.28     24.42 o 
   4  14   9       35.99       36.20     10.52 o 
   5  14   9     1107.04     1227.60     33.03 o 
   6  14   9       80.14       69.45     13.67 o 
   7  14   9      116.93      122.97     15.88 o 
  -8  15   9        7.12       45.94     28.87 o 
  -7  15   9       23.06       -7.50     29.13 o 
  -6  15   9       19.97       -8.84     19.90 o 
  -5  15   9      185.01      183.60     18.80 o 
  -4  15   9       14.65        6.74     12.76 o 
  -3  15   9       60.17       82.01     13.18 o 
  -2  15   9      596.99      544.60     30.40 o 
  -1  15   9      408.99      417.26     26.61 o 
   0  15   9     1255.60     1211.98     35.31 o 
   1  15   9      955.73      896.56     28.59 o 
   2  15   9      135.35      115.45     12.37 o 
   3  15   9       26.88        7.16      9.32 o 
   4  15   9      327.94      312.37     23.25 o 
   5  15   9        8.81        7.80     10.59 o 
   6  15   9      155.28      206.80     28.26 o 
   7  15   9      326.19      316.20     21.30 o 
  -8  16   9       49.23        1.12     89.28 o 
  -7  16   9      187.95      173.96     49.08 o 
  -6  16   9      798.40      772.82     55.98 o 
  -5  16   9       40.94       31.10     12.89 o 
  -4  16   9        3.08       20.86     11.63 o 
  -3  16   9      194.40      205.92     17.87 o 
  -2  16   9      100.10       80.87     15.93 o 
  -1  16   9     1463.56     1361.52     44.92 o 
   0  16   9      315.17      296.18     23.70 o 
   1  16   9       71.67       60.13     11.78 o 
   2  16   9        6.48        5.57      9.98 o 
   3  16   9      598.51      588.38     25.51 o 
   4  16   9      125.23      127.58     14.03 o 
   5  16   9       48.77       63.05     12.57 o 
   6  16   9      318.69      301.27     21.04 o 
   7  16   9        0.38        9.02     12.54 o 
  -7  17   9       60.74       26.02     50.34 o 
  -6  17   9      241.91      304.74     29.96 o 
  -5  17   9      128.08      128.35     16.92 o 
  -4  17   9      824.27      805.53     31.29 o 
  -3  17   9      156.61      171.72     17.12 o 
  -2  17   9      242.13      250.76     24.05 o 
  -1  17   9     1071.60     1060.47     40.44 o 
   0  17   9     1936.01     1793.16     52.83 o 
   1  17   9      681.71      636.55     25.61 o 
   2  17   9       17.07       28.00     11.09 o 
   3  17   9       11.26       16.52     10.89 o 
   4  17   9        5.87        8.30      9.89 o 
   5  17   9        2.48       -6.76     10.04 o 
   6  17   9      235.78      251.46     19.38 o 
   7  17   9       67.50       68.46     14.43 o 
  -7  18   9       25.51       42.43     18.59 o 
  -6  18   9      141.41      130.11     22.08 o 
  -5  18   9      123.18      146.97     18.24 o 
  -4  18   9      506.69      505.60     42.07 o 
  -3  18   9      815.94      826.29     30.99 o 
  -2  18   9      277.25      243.58     24.23 o 
  -1  18   9       47.63       42.40     14.26 o 
   0  18   9      400.41      400.29     57.26 o 
   1  18   9       42.57       21.09     10.51 o 
   2  18   9      677.49      636.89     27.04 o 
   3  18   9      474.69      480.63     26.00 o 
   4  18   9      272.83      354.82     31.87 o 
   5  18   9      828.60      953.23     36.27 o 
   6  18   9       23.75       21.53     12.03 o 
  -7  19   9       63.27       90.58     57.51 o 
  -6  19   9       43.06       68.36     22.81 o 
  -5  19   9        2.03       19.46     17.54 o 
  -4  19   9      133.20      132.70     17.42 o 
  -3  19   9      415.69      383.21     23.55 o 
  -2  19   9     2252.13     2237.23     51.14 o 
  -1  19   9      249.95      213.54     47.72 o 
   0  19   9      533.48      419.88     28.78 o 
   1  19   9       20.98       29.33     10.97 o 
   2  19   9       44.48       48.11     12.24 o 
   3  19   9      384.07      416.34     25.08 o 
   4  19   9        3.45      -11.18     11.18 o 
   5  19   9        6.68       14.91     11.17 o 
   6  19   9       16.21        4.94     11.78 o 
  -7  20   9      206.03      244.58     72.80 o 
  -6  20   9        5.10       31.51     17.02 o 
  -5  20   9      232.02      274.70     28.88 o 
  -4  20   9       23.77       30.72     17.16 o 
  -3  20   9       27.34       33.03     13.27 o 
  -2  20   9      732.36      778.42     30.89 o 
  -1  20   9      508.05      398.24     29.54 o 
   0  20   9        1.76        0.37     12.48 o 
   1  20   9      169.68      174.30     21.92 o 
   2  20   9      101.07      123.91     15.87 o 
   3  20   9      286.80      316.30     40.11 o 
   4  20   9      713.91      791.27     32.91 o 
   5  20   9        2.40        9.28     13.33 o 
   6  20   9       24.41       22.17     14.21 o 
  -6  21   9       25.16       47.68     30.18 o 
  -5  21   9       30.82       31.74     14.58 o 
  -4  21   9        0.45       19.85     12.64 o 
  -3  21   9      405.73      374.39     24.49 o 
  -2  21   9      465.66      422.65     24.62 o 
  -1  21   9      292.65      309.91     27.77 o 
   0  21   9      130.55      104.78     19.38 o 
   1  21   9       67.03       80.76     18.22 o 
   2  21   9        2.49       -7.84     10.76 o 
   3  21   9       99.47      137.93     17.60 o 
   4  21   9       16.58       18.73     13.09 o 
   5  21   9        5.35       -3.75     12.84 o 
  -6  22   9      205.66      189.34     41.60 o 
  -5  22   9       12.56       28.77     26.71 o 
  -4  22   9      694.82      677.53     37.20 o 
  -3  22   9       37.69       31.51     13.47 o 
  -2  22   9       13.40       11.71     11.82 o 
  -1  22   9      114.37      116.77     28.87 o 
   0  22   9        0.04        1.19     20.78 o 
   1  22   9      350.95      331.55     29.16 o 
   2  22   9      474.39      520.92     27.41 o 
   3  22   9      196.78      167.34     19.01 o 
   4  22   9        0.26      -10.98     12.22 o 
   5  22   9      945.91     1019.46     66.10 o 
  -5  23   9        0.65        0.32     23.26 o 
  -4  23   9      152.15      129.33     18.67 o 
  -3  23   9        9.68       15.65     12.97 o 
  -2  23   9      122.17      131.54     17.19 o 
  -1  23   9        0.88       -2.52     13.90 o 
   0  23   9      139.01      118.08     32.30 o 
   1  23   9       11.99        4.12     14.64 o 
   2  23   9      423.94      467.27     27.47 o 
   3  23   9       70.78       61.79     15.39 o 
   4  23   9        8.76       -6.21     12.69 o 
   5  23   9       13.50       28.91     20.44 o 
  -5  24   9       99.59       68.91     32.91 o 
  -4  24   9      141.09      174.18     20.54 o 
  -3  24   9       50.13       55.65     14.93 o 
  -2  24   9        5.70        5.48     12.68 o 
  -1  24   9        0.61       -4.91     13.73 o 
   0  24   9       16.62       23.57     16.02 o 
   1  24   9      221.79      236.24     26.43 o 
   2  24   9      336.61      367.37     44.99 o 
   3  24   9        2.81       12.23     13.81 o 
   4  24   9      475.93      487.55     38.53 o 
  -4  25   9        0.21      -22.63     29.84 o 
  -3  25   9       10.78       25.99     14.43 o 
  -2  25   9        1.22        1.15     12.62 o 
  -1  25   9        0.60        1.90     15.25 o 
   0  25   9        1.49        1.36     15.52 o 
   1  25   9        2.80        6.49     20.68 o 
   2  25   9        0.90       -5.16     15.93 o 
   3  25   9      158.69      150.08     20.46 o 
   4  25   9       56.93       52.41     16.21 o 
  -4  26   9       15.80       -9.75     32.45 o 
  -3  26   9       27.74        3.19     29.15 o 
  -2  26   9       58.94       53.13     15.32 o 
  -1  26   9       19.76       15.03     20.58 o 
   0  26   9      102.62       92.02     21.34 o 
   1  26   9        0.57       -1.89     19.01 o 
   2  26   9     1306.29     1377.63     79.08 o 
   3  26   9       94.20      108.69     18.68 o 
  -3  27   9       56.70       46.11     34.28 o 
  -2  27   9      140.08      150.40     40.85 o 
  -1  27   9       55.82       49.14     23.09 o 
   0  27   9       46.46       66.11     20.45 o 
   1  27   9       16.38       26.19     18.09 o 
   2  27   9       11.28       11.24     17.91 o 
  -2  28   9       73.54       86.56     36.66 o 
  -1  28   9        1.10       10.90     29.77 o 
   0  28   9       71.45      106.24     30.97 o 
   1  28   9      322.39      319.70     73.00 o 
  -9   0  10      217.59      263.79     49.83 o 
  -8   0  10      155.25      243.13     43.62 o 
  -7   0  10       99.68      108.21     30.98 o 
  -6   0  10       25.90       51.43     22.39 o 
  -5   0  10      769.24      800.19     51.11 o 
  -4   0  10      190.45      212.15     28.75 o 
  -3   0  10       14.99       18.43      8.68 o 
  -2   0  10     2733.43     2638.94     38.33 o 
  -1   0  10       35.01       39.22      6.76 o 
   0   0  10      152.29      150.12     14.07 o 
   1   0  10       83.40      111.95     13.35 o 
   2   0  10     3010.00     3081.49     65.35 o 
   3   0  10      271.06      314.37     22.13 o 
   4   0  10     1992.47     1809.88     50.33 o 
   5   0  10      652.11      585.66     31.43 o 
   6   0  10        3.20      -12.82     12.82 o 
   7   0  10      352.57      391.74     40.85 o 
   8   0  10      120.72      100.73     31.83 o 
  -9   1  10        5.62       10.75     21.72 o 
  -8   1  10        9.09       -1.41     18.10 o 
  -7   1  10       84.03       78.05     29.15 o 
  -6   1  10       11.22       14.06     14.71 o 
  -5   1  10       76.56       88.28     17.07 o 
  -4   1  10      163.04      159.83     18.86 o 
  -3   1  10     1248.31     1242.59     20.40 o 
  -2   1  10     1067.94     1086.99     15.73 o 
  -1   1  10       28.93       19.12      4.71 o 
   0   1  10        0.09        1.11      5.79 o 
   1   1  10        4.89        4.56      6.21 o 
   2   1  10      136.97      126.03     10.65 o 
   3   1  10       96.65       95.78     10.54 o 
   4   1  10       73.64       77.93     10.60 o 
   5   1  10       24.92       15.27     10.10 o 
   6   1  10        3.15        1.46      9.91 o 
   7   1  10        0.02        3.34     12.76 o 
   8   1  10       99.36       50.79     37.17 o 
  -9   2  10       50.32       42.94     23.04 o 
  -8   2  10        5.28       24.71     19.46 o 
  -7   2  10      480.73      522.27     35.30 o 
  -6   2  10      174.62      184.02     23.52 o 
  -5   2  10      199.40      227.81     23.07 o 
  -4   2  10        0.86       -5.91      7.64 o 
  -3   2  10        5.85        4.77      6.75 o 
  -2   2  10       62.69       49.16      5.43 o 
  -1   2  10       79.36       89.87      7.02 o 
   0   2  10      101.38      103.07      9.02 o 
   1   2  10        6.67        5.92      6.22 o 
   2   2  10     1895.42     1764.22     47.66 o 
   3   2  10     1105.07     1035.37     25.50 o 
   4   2  10       28.23       18.89      8.29 o 
   5   2  10      443.17      408.83     21.14 o 
   6   2  10       85.97       74.03     14.90 o 
   7   2  10        6.60      -13.35     14.39 o 
   8   2  10       53.16       37.47     15.88 o 
  -9   3  10        7.53       16.54     22.11 o 
  -8   3  10       96.82       68.52     22.03 o 
  -7   3  10       21.32       36.52     18.18 o 
  -6   3  10        0.87       -8.82     12.97 o 
  -5   3  10      148.31      147.55     19.53 o 
  -4   3  10       58.36       36.59      9.66 o 
  -3   3  10     1206.71     1193.78     25.71 o 
  -2   3  10     1490.05     1468.35     19.95 o 
  -1   3  10      106.41      110.43      7.24 o 
   0   3  10      290.68      313.14     11.01 o 
   1   3  10     1215.37     1208.39     25.40 o 
   2   3  10       69.08       51.64      8.57 o 
   3   3  10      363.46      339.39     16.25 o 
   4   3  10      815.91      764.38     23.20 o 
   5   3  10        0.16        7.40      8.87 o 
   6   3  10      118.36       98.65     17.31 o 
   7   3  10       29.71       11.72     13.74 o 
   8   3  10        3.84       10.51     14.80 o 
  -9   4  10        0.40        0.99     21.90 o 
  -8   4  10      252.87      295.51     33.40 o 
  -7   4  10      136.88      110.97     21.89 o 
  -6   4  10      501.06      502.22     32.24 o 
  -5   4  10       80.75       83.88     17.13 o 
  -4   4  10      740.52      741.76     21.91 o 
  -3   4  10        6.13        6.65      6.78 o 
  -2   4  10      721.17      729.41     13.74 o 
  -1   4  10      255.19      240.58     12.52 o 
   0   4  10        4.73        8.53      4.79 o 
   1   4  10      752.48      702.22     19.37 o 
   2   4  10     3839.15     3721.77     56.71 o 
   3   4  10      475.72      483.87     18.35 o 
   4   4  10      189.65      172.30     13.30 o 
   5   4  10       52.66       43.61     12.25 o 
   6   4  10      418.90      437.08     25.78 o 
   7   4  10       72.06       59.53     15.47 o 
   8   4  10       77.93       51.28     16.73 o 
  -9   5  10       11.86       34.66     23.46 o 
  -8   5  10       34.65       26.31     20.74 o 
  -7   5  10        6.38       22.95     16.25 o 
  -6   5  10       11.29       26.26     16.22 o 
  -5   5  10       49.66       60.10     15.28 o 
  -4   5  10      449.54      417.56     17.73 o 
  -3   5  10      578.95      580.40     20.33 o 
  -2   5  10     1712.10     1619.79     25.13 o 
  -1   5  10      557.34      484.40     12.76 o 
   0   5  10       11.94       10.69      5.08 o 
   1   5  10      586.86      585.24     17.91 o 
   2   5  10     1011.26      973.90     37.39 o 
   3   5  10      667.97      554.69     19.32 o 
   4   5  10        0.11       -4.24      9.15 o 
   5   5  10      260.51      241.69     19.93 o 
   6   5  10       13.47       17.91     12.17 o 
   7   5  10       82.80       92.78     16.94 o 
   8   5  10        0.55      -11.50     14.28 o 
  -9   6  10      462.57      446.38     43.45 o 
  -8   6  10       23.18       50.46     21.46 o 
  -7   6  10        3.92       10.20     16.44 o 
  -6   6  10      142.04      164.47     22.56 o 
  -5   6  10       14.67       21.55     10.24 o 
  -4   6  10       24.08       25.34      8.17 o 
  -3   6  10      192.05      193.85     12.93 o 
  -2   6  10       17.69       18.88      6.91 o 
  -1   6  10       26.35       21.66      6.08 o 
   0   6  10     5952.75     5597.31     56.09 o 
   1   6  10      224.69      224.35     11.19 o 
   2   6  10       24.85       55.93      8.47 o 
   3   6  10       37.93       18.60     10.10 o 
   4   6  10      358.77      391.97     22.71 o 
   5   6  10      365.28      352.13     26.41 o 
   6   6  10       34.61       31.52     12.72 o 
   7   6  10       70.80       57.86     15.76 o 
   8   6  10        7.14       19.26     15.48 o 
  -9   7  10      133.07       71.56     28.93 o 
  -8   7  10        7.43       13.93     20.70 o 
  -7   7  10        0.32        8.50     17.52 o 
  -6   7  10      232.60      189.37     24.51 o 
  -5   7  10      383.43      414.60     22.50 o 
  -4   7  10      135.15      128.53     11.80 o 
  -3   7  10      255.11      282.54     15.30 o 
  -2   7  10       65.78       62.11      8.59 o 
  -1   7  10      853.06      823.81     17.48 o 
   0   7  10      159.61      161.28      8.32 o 
   1   7  10       49.18       40.12      6.01 o 
   2   7  10       17.82       19.20      9.64 o 
   3   7  10      439.32      468.69     22.62 o 
   4   7  10      133.39      109.68     14.75 o 
   5   7  10      200.27      231.42     20.06 o 
   6   7  10        0.11        7.43     12.17 o 
   7   7  10       84.43       86.69     16.64 o 
   8   7  10       29.93       16.59     15.84 o 
  -9   8  10       13.96       23.18     23.48 o 
  -8   8  10      136.83      131.64     65.08 o 
  -7   8  10       14.66       10.21     16.95 o 
  -6   8  10        9.52       36.74     16.74 o 
  -5   8  10      420.26      475.85     24.03 o 
  -4   8  10      438.25      475.98     19.36 o 
  -3   8  10      290.33      326.26     15.91 o 
  -2   8  10      135.14      136.21     11.46 o 
  -1   8  10      419.57      373.61     17.50 o 
   0   8  10       26.13       44.67      6.60 o 
   1   8  10     3267.32     3120.14     46.75 o 
   2   8  10     2540.98     2468.44     41.33 o 
   3   8  10        5.21        6.70      9.72 o 
   4   8  10      267.44      237.16     19.17 o 
   5   8  10        3.97       -7.60     10.74 o 
   6   8  10       50.47       43.32     16.29 o 
   7   8  10       22.89        7.02     14.12 o 
   8   8  10       36.32       31.69     16.68 o 
  -8   9  10       60.63       62.74     22.30 o 
  -7   9  10      565.59      552.75     37.29 o 
  -6   9  10        0.53       17.73     15.94 o 
  -5   9  10       12.18       23.42     13.64 o 
  -4   9  10       75.82       78.57     23.05 o 
  -3   9  10       91.77       91.32     11.18 o 
  -2   9  10      125.21      110.10     10.43 o 
  -1   9  10      484.98      465.54     15.48 o 
   0   9  10      505.12      501.07     17.84 o 
   1   9  10      950.07     1015.65     25.32 o 
   2   9  10     3539.42     3355.94     50.80 o 
   3   9  10     1743.31     1628.96     39.57 o 
   4   9  10      159.86      175.44     17.60 o 
   5   9  10        4.14       -3.55     11.21 o 
   6   9  10      365.49      393.49     26.52 o 
   7   9  10        0.02      -12.76     12.76 o 
   8   9  10        1.78       -5.13     15.48 o 
  -8  10  10        1.27       -4.01     25.04 o 
  -7  10  10       92.05      129.79     36.85 o 
  -6  10  10       36.33       23.12     12.88 o 
  -5  10  10      186.63      192.52     17.54 o 
  -4  10  10        0.32        2.15      8.46 o 
  -3  10  10        2.43        1.36      7.27 o 
  -2  10  10       15.14        6.07      6.76 o 
  -1  10  10       60.81       53.05     12.05 o 
   0  10  10       68.89       98.53     10.43 o 
   1  10  10       42.08       59.81      9.24 o 
   2  10  10     1023.11      986.37     25.86 o 
   3  10  10       20.59       22.74      9.42 o 
   4  10  10      222.93      253.54     20.38 o 
   5  10  10       24.68       11.89     12.22 o 
   6  10  10        0.39       -6.61     12.14 o 
   7  10  10        8.21       -0.89     13.47 o 
  -8  11  10      208.17      173.19     62.34 o 
  -7  11  10       20.25       38.94     19.81 o 
  -6  11  10      130.85      132.03     17.67 o 
  -5  11  10       25.01       27.89     12.19 o 
  -4  11  10      365.99      346.36     18.05 o 
  -3  11  10      129.98      140.96     12.71 o 
  -2  11  10      334.91      333.68     16.01 o 
  -1  11  10       42.26       30.77     17.97 o 
   0  11  10     2480.36     2424.66     45.66 o 
   1  11  10     2779.33     2612.49     42.86 o 
   2  11  10       38.96       38.64     10.47 o 
   3  11  10      191.96      253.42     16.34 o 
   4  11  10        0.15        5.35      9.44 o 
   5  11  10      311.31      364.05     25.19 o 
   6  11  10       15.31       15.87     13.75 o 
   7  11  10      130.01      114.32     21.08 o 
  -8  12  10        5.90       18.20     21.45 o 
  -7  12  10       16.48       41.70     20.12 o 
  -6  12  10       84.51      112.43     28.27 o 
  -5  12  10      365.64      379.78     39.92 o 
  -4  12  10       19.35       15.76     12.30 o 
  -3  12  10       21.57       25.41      8.90 o 
  -2  12  10     1422.34     1366.46     35.83 o 
  -1  12  10     1768.38     1787.72     50.24 o 
   0  12  10       38.20       38.90      9.84 o 
   1  12  10      412.14      409.65     18.60 o 
   2  12  10      899.44      871.09     25.13 o 
   3  12  10      400.60      422.10     20.25 o 
   4  12  10      803.25      806.80     26.75 o 
   5  12  10       77.18       69.09     12.81 o 
   6  12  10       16.76       24.63     12.11 o 
   7  12  10       75.44       59.15     16.82 o 
  -8  13  10       17.78       22.04     58.74 o 
  -7  13  10        0.21      -16.35     16.35 o 
  -6  13  10       67.23       52.60     14.52 o 
  -5  13  10      403.04      360.08     22.23 o 
  -4  13  10      290.81      299.74     18.13 o 
  -3  13  10        0.24       -6.13      9.00 o 
  -2  13  10      114.18      136.19     25.77 o 
  -1  13  10     2255.28     2144.43    107.76 o 
   0  13  10      433.80      420.24     20.52 o 
   1  13  10       28.18       23.70      9.08 o 
   2  13  10       67.97       90.36     11.34 o 
   3  13  10       24.80        1.17      9.34 o 
   4  13  10      175.57      189.98     16.02 o 
   5  13  10       39.72       39.36     11.89 o 
   6  13  10        0.10        3.52     11.20 o 
   7  13  10      124.75      127.33     16.57 o 
  -8  14  10        0.52      -25.19     56.88 o 
  -7  14  10        1.68      -18.45     18.45 o 
  -6  14  10      693.64      720.34     38.59 o 
  -5  14  10      213.22      225.08     24.75 o 
  -4  14  10       11.12       22.09     11.04 o 
  -3  14  10      453.90      420.68     23.19 o 
  -2  14  10        0.06        6.21      9.49 o 
  -1  14  10        6.08       20.83     12.02 o 
   0  14  10       16.95       25.53      9.73 o 
   1  14  10       91.24       87.01     12.48 o 
   2  14  10      372.20      377.11     20.58 o 
   3  14  10      207.36      213.58     16.22 o 
   4  14  10       21.89       26.19     10.58 o 
   5  14  10       35.73       22.64     11.46 o 
   6  14  10       30.55       29.11     13.46 o 
   7  14  10        1.35        7.14     12.56 o 
  -8  15  10      107.12      -35.24     35.24 o 
  -7  15  10       29.57       -6.79     23.10 o 
  -6  15  10        6.85       -3.63     12.85 o 
  -5  15  10        1.39        2.34     11.63 o 
  -4  15  10      663.43      663.39     28.43 o 
  -3  15  10     1103.90     1087.01     34.24 o 
  -2  15  10        8.86       21.50     10.62 o 
  -1  15  10       72.84       60.06     14.33 o 
   0  15  10      329.72      294.19     23.90 o 
   1  15  10       11.56        6.64      9.41 o 
   2  15  10       44.49       41.25     10.33 o 
   3  15  10       41.82       51.26     11.15 o 
   4  15  10        7.47       16.33     10.38 o 
   5  15  10      122.06      133.82     25.73 o 
   6  15  10      912.64     1004.94     45.72 o 
   7  15  10        5.98        3.51     12.45 o 
  -7  16  10        3.55      -20.81     33.99 o 
  -6  16  10       74.37       86.85     20.13 o 
  -5  16  10      124.83      150.28     20.90 o 
  -4  16  10      447.42      415.98     43.04 o 
  -3  16  10        3.87       10.77     12.65 o 
  -2  16  10      797.15      778.05     29.82 o 
  -1  16  10      331.14      299.61     25.21 o 
   0  16  10      561.83      576.84     31.39 o 
   1  16  10        0.03       -3.67      9.41 o 
   2  16  10       99.20      116.29     14.89 o 
   3  16  10      294.22      315.72     19.27 o 
   4  16  10        0.25        9.32     10.14 o 
   5  16  10       51.67       62.15     13.31 o 
   6  16  10      218.01      214.98     19.17 o 
  -7  17  10        0.60       -7.05     50.39 o 
  -6  17  10        2.43       14.43     21.34 o 
  -5  17  10       37.13       50.33     14.20 o 
  -4  17  10      334.64      348.39     24.33 o 
  -3  17  10     1986.22     1892.12     46.99 o 
  -2  17  10      121.69      134.04     16.27 o 
  -1  17  10       78.69       57.61     15.40 o 
   0  17  10        0.97       18.83     22.49 o 
   1  17  10       46.65       54.64     11.95 o 
   2  17  10       21.94       15.58     11.45 o 
   3  17  10       40.78       51.83     11.65 o 
   4  17  10       14.81       13.27     11.04 o 
   5  17  10       33.95       27.04     11.85 o 
   6  17  10      170.37      154.15     17.64 o 
  -7  18  10       31.91       46.84     38.36 o 
  -6  18  10      344.91      337.51     69.97 o 
  -5  18  10      116.74      132.75     18.01 o 
  -4  18  10        1.51       18.69     12.89 o 
  -3  18  10        1.24       -2.51     11.29 o 
  -2  18  10      121.44      121.48     16.53 o 
  -1  18  10      352.50      362.64     28.59 o 
   0  18  10      166.04      129.38     19.41 o 
   1  18  10       14.17       23.62     11.28 o 
   2  18  10       75.82       71.34     13.90 o 
   3  18  10       36.34       26.05     12.68 o 
   4  18  10      314.72      340.14     21.37 o 
   5  18  10       15.59       18.76     12.29 o 
   6  18  10        2.15       -7.89     14.38 o 
  -6  19  10      105.36       83.74     54.93 o 
  -5  19  10      271.60      280.24     23.52 o 
  -4  19  10      166.30      183.09     19.81 o 
  -3  19  10       12.86       15.11     12.07 o 
  -2  19  10     1672.95     1698.94     45.24 o 
  -1  19  10       55.94       44.22     16.17 o 
   0  19  10      178.40      166.89     22.12 o 
   1  19  10      134.03      107.83     33.98 o 
   2  19  10       26.62       15.54     11.60 o 
   3  19  10       13.04       21.59     14.31 o 
   4  19  10        4.34       -0.21     13.34 o 
   5  19  10      322.21      295.82     21.19 o 
   6  19  10      115.64      132.43     16.60 o 
  -6  20  10      226.05      232.30     68.04 o 
  -5  20  10      234.78      235.66     28.51 o 
  -4  20  10      103.17       72.24     16.15 o 
  -3  20  10       59.91       47.75     14.25 o 
  -2  20  10      569.86      551.16     27.47 o 
  -1  20  10      176.29      195.09     23.55 o 
   0  20  10       22.25       41.01     16.10 o 
   1  20  10      153.20      107.19     19.50 o 
   2  20  10       73.67       78.24     15.03 o 
   3  20  10        2.11       -1.54     17.37 o 
   4  20  10       53.41       58.55     15.57 o 
   5  20  10       79.37       75.19     16.94 o 
  -6  21  10      330.43      377.07     83.89 o 
  -5  21  10        7.63        8.57     19.62 o 
  -4  21  10      115.88      162.45     20.02 o 
  -3  21  10      592.53      619.13     29.94 o 
  -2  21  10       52.07       46.55     14.00 o 
  -1  21  10      157.07      184.41     23.68 o 
   0  21  10        0.28        3.35     13.72 o 
   1  21  10       43.16       30.90     15.86 o 
   2  21  10      590.05      605.29     29.62 o 
   3  21  10      168.72      214.99     20.83 o 
   4  21  10      158.64      151.92     19.29 o 
   5  21  10       15.31       23.35     15.22 o 
  -5  22  10      134.68      124.22     28.48 o 
  -4  22  10      345.89      329.52     40.53 o 
  -3  22  10       38.31       35.87     14.48 o 
  -2  22  10      130.51      132.29     18.13 o 
  -1  22  10       17.22       17.77     15.90 o 
   0  22  10       22.27        8.91     15.38 o 
   1  22  10      255.82      256.40     27.36 o 
   2  22  10        3.00        3.30     14.71 o 
   3  22  10        0.15        6.85     12.80 o 
   4  22  10       12.51       19.99     14.15 o 
   5  22  10       58.37       49.61     17.39 o 
  -5  23  10       83.29       79.88     18.85 o 
  -4  23  10      118.10      116.05     20.75 o 
  -3  23  10      504.92      493.17     28.56 o 
  -2  23  10      342.24      369.07     26.12 o 
  -1  23  10      684.21      700.60     39.36 o 
   0  23  10       10.40       10.70     16.55 o 
   1  23  10       53.54       67.07     18.69 o 
   2  23  10       15.99       -1.00     15.76 o 
   3  23  10        2.97        9.80     13.38 o 
   4  23  10        4.40       -8.13     13.91 o 
  -4  24  10      680.54      751.80     34.16 o 
  -3  24  10       36.80       45.99     15.43 o 
  -2  24  10       12.21       19.03     14.00 o 
  -1  24  10        2.72       -0.93     15.79 o 
   0  24  10       43.30       58.29     19.52 o 
   1  24  10        9.61       37.27     17.79 o 
   2  24  10       49.48       35.82     18.02 o 
   3  24  10       10.97        3.15     14.49 o 
   4  24  10       94.87      117.98     22.84 o 
  -4  25  10      423.71      401.61     41.29 o 
  -3  25  10       19.14       27.53     16.86 o 
  -2  25  10       59.91       49.28     17.49 o 
  -1  25  10       65.16       89.67     27.02 o 
   0  25  10      115.57      146.75     24.21 o 
   1  25  10       20.48       43.39     18.14 o 
   2  25  10       47.54       51.09     19.39 o 
   3  25  10     1644.96     1819.99     94.68 o 
  -3  26  10      253.61      273.58     25.13 o 
  -2  26  10       35.96       27.94     14.85 o 
  -1  26  10        3.84       13.92     17.25 o 
   0  26  10      355.47      358.43     64.16 o 
   1  26  10       37.46       53.40     19.79 o 
   2  26  10      185.02      232.13     28.58 o 
  -2  27  10       32.01       56.64     16.55 o 
  -1  27  10      141.33      162.65     26.84 o 
   0  27  10        3.17        1.93     17.33 o 
   1  27  10      176.39      175.71     26.42 o 
  -9   1  11       31.63       33.30     23.17 o 
  -8   1  11      328.12      271.86     45.98 o 
  -7   1  11       25.96        5.10     16.11 o 
  -6   1  11        7.82       14.39     14.70 o 
  -5   1  11      834.89      932.08     39.67 o 
  -4   1  11      659.81      670.79     31.43 o 
  -3   1  11      167.50      187.45     11.31 o 
  -2   1  11     2148.43     2067.27     23.83 o 
  -1   1  11      103.54      111.12      6.63 o 
   0   1  11      716.87      628.39     22.72 o 
   1   1  11      523.59      499.11     17.82 o 
   2   1  11     1268.34     1043.98     25.51 o 
   3   1  11      681.89      643.62     21.46 o 
   4   1  11      618.33      656.93     22.68 o 
   5   1  11      391.67      382.62     19.93 o 
   6   1  11       67.86       54.14     14.81 o 
   7   1  11      413.93      455.40     34.37 o 
   8   1  11        4.73        7.17     18.92 o 
  -9   2  11       34.61       10.12     25.69 o 
  -8   2  11       38.78       25.04     20.18 o 
  -7   2  11        9.18        5.76     15.91 o 
  -6   2  11      118.09      122.82     27.24 o 
  -5   2  11       37.61       31.18     14.59 o 
  -4   2  11      102.98       97.08     16.62 o 
  -3   2  11      153.48      175.88     12.30 o 
  -2   2  11       18.50       27.05      5.35 o 
  -1   2  11      196.46      209.86      9.17 o 
   0   2  11      197.68      204.13     12.13 o 
   1   2  11      233.93      212.39     14.27 o 
   2   2  11      244.99      254.76     14.67 o 
   3   2  11       11.14        1.95      7.53 o 
   4   2  11       22.65       14.82      9.02 o 
   5   2  11       49.50       18.38     11.73 o 
   6   2  11      259.50      300.07     40.00 o 
   7   2  11       34.90        5.82     13.60 o 
   8   2  11        1.11        9.17     18.94 o 
  -9   3  11        2.74      -13.21     28.13 o 
  -8   3  11       14.28       53.47     21.63 o 
  -7   3  11      461.95      485.80     47.36 o 
  -6   3  11        0.38        0.46     14.56 o 
  -5   3  11      892.84      952.06     39.89 o 
  -4   3  11        5.35       18.01     12.08 o 
  -3   3  11     1623.94     1608.52     37.12 o 
  -2   3  11     1314.37     1291.05     19.40 o 
  -1   3  11      651.10      564.32     13.44 o 
   0   3  11      986.35     1013.99     18.90 o 
   1   3  11        2.30       -2.75      6.62 o 
   2   3  11     1253.45     1104.70     26.12 o 
   3   3  11        0.11       -7.43      7.43 o 
   4   3  11      535.17      547.20     21.09 o 
   5   3  11        5.91       17.50     11.64 o 
   6   3  11      727.71      743.20     31.42 o 
   7   3  11        1.31       -5.74     13.45 o 
   8   3  11       28.21        5.65     15.23 o 
  -8   4  11        0.05       24.55     20.81 o 
  -7   4  11       22.54       31.23     27.70 o 
  -6   4  11       28.62       26.17     15.31 o 
  -5   4  11      244.96      257.36     24.50 o 
  -4   4  11        0.46        1.52      7.50 o 
  -3   4  11      849.61      860.79     23.04 o 
  -2   4  11       14.17       10.94      5.36 o 
  -1   4  11      200.53      226.53     10.15 o 
   0   4  11      101.21      107.96      8.15 o 
   1   4  11       16.71       18.35      7.39 o 
   2   4  11       16.53        7.90      7.70 o 
   3   4  11      111.74      110.56     11.27 o 
   4   4  11      302.73      330.74     21.83 o 
   5   4  11       23.00       17.42     11.63 o 
   6   4  11        1.09       -1.27     12.11 o 
   7   4  11       10.82        5.29     13.68 o 
   8   4  11       23.39        9.21     15.69 o 
  -8   5  11        3.47        7.87     25.72 o 
  -7   5  11        0.14       23.54     18.93 o 
  -6   5  11      170.29      172.51     29.97 o 
  -5   5  11        5.13       -8.75     12.28 o 
  -4   5  11      913.03      917.82     25.30 o 
  -3   5  11       13.35       29.43      8.05 o 
  -2   5  11     1046.11     1022.76     24.61 o 
  -1   5  11        5.41        9.11      5.45 o 
   0   5  11       77.67       79.53      7.20 o 
   1   5  11     1243.82     1131.05     25.42 o 
   2   5  11      493.45      402.37     17.56 o 
   3   5  11      404.42      369.67     21.39 o 
   4   5  11       55.65       55.67     12.88 o 
   5   5  11      560.93      622.11     28.17 o 
   6   5  11      148.52      162.59     19.54 o 
   7   5  11      259.49      221.22     27.98 o 
   8   5  11       39.19       38.12     17.15 o 
  -8   6  11       18.75       20.69     29.13 o 
  -7   6  11       28.25        8.69     25.91 o 
  -6   6  11       69.50       81.22     19.05 o 
  -5   6  11      190.70      169.58     41.77 o 
  -4   6  11        4.00        3.56      7.88 o 
  -3   6  11      708.71      706.13     21.57 o 
  -2   6  11      466.08      474.16     17.66 o 
  -1   6  11     1532.85     1591.57     23.97 o 
   0   6  11     1410.40     1360.08     22.09 o 
   1   6  11       17.22        1.43      6.52 o 
   2   6  11       97.69       99.84     13.33 o 
   3   6  11        0.49       -0.53      9.30 o 
   4   6  11        0.75        4.72     11.00 o 
   5   6  11       31.73       24.93     12.42 o 
   6   6  11       73.29       58.98     15.57 o 
   7   6  11        4.42       16.90     14.63 o 
  -8   7  11       46.20       36.51     22.95 o 
  -7   7  11      129.95      166.61     25.78 o 
  -6   7  11       64.97       78.22     19.37 o 
  -5   7  11        8.02       23.40     13.51 o 
  -4   7  11      227.50      215.15     14.83 o 
  -3   7  11      919.31      969.83     30.21 o 
  -2   7  11        7.38       12.11      6.80 o 
  -1   7  11       33.35       26.69      6.33 o 
   0   7  11      659.28      635.30     15.38 o 
   1   7  11     1071.14     1062.79     26.03 o 
   2   7  11        1.97       -0.98      9.18 o 
   3   7  11      298.21      268.72     19.43 o 
   4   7  11      493.10      474.43     25.04 o 
   5   7  11      115.93      140.35     17.39 o 
   6   7  11        3.42       -1.81     12.74 o 
   7   7  11        5.71        4.50     14.02 o 
  -8   8  11        2.54      -12.15     18.12 o 
  -7   8  11       66.02       29.02     18.96 o 
  -6   8  11        8.45       22.97     16.49 o 
  -5   8  11       20.15       15.34     10.80 o 
  -4   8  11      120.53      132.03     13.03 o 
  -3   8  11      202.00      205.95     14.06 o 
  -2   8  11      220.57      230.23     14.12 o 
  -1   8  11       89.50       99.42     11.20 o 
   0   8  11      602.99      651.67     20.74 o 
   1   8  11     1327.29     1153.18     27.47 o 
   2   8  11       87.99       92.91     12.94 o 
   3   8  11        8.64       -9.25      9.25 o 
   4   8  11        1.45       14.89     11.20 o 
   5   8  11      377.40      348.29     24.81 o 
   6   8  11        1.45        0.00     14.60 o 
   7   8  11       46.62       39.38     15.99 o 
  -8   9  11       36.87       59.12     23.12 o 
  -7   9  11      176.16      193.55     27.23 o 
  -6   9  11       17.46       25.63     17.28 o 
  -5   9  11       16.44       13.62     11.13 o 
  -4   9  11        1.21       -5.40      7.89 o 
  -3   9  11        2.36        0.23      7.22 o 
  -2   9  11      329.06      354.65     16.31 o 
  -1   9  11      631.94      587.07     28.85 o 
   0   9  11     2214.81     2088.20     36.72 o 
   1   9  11      134.72      125.89     13.57 o 
   2   9  11     2593.39     2509.94     43.58 o 
   3   9  11       13.90        5.91      8.80 o 
   4   9  11      252.92      297.50     22.12 o 
   5   9  11       89.09       95.69     16.22 o 
   6   9  11       73.62       85.66     16.42 o 
   7   9  11      100.25       67.72     17.54 o 
  -8  10  11       78.03       63.38     22.44 o 
  -7  10  11      203.85      172.47     27.25 o 
  -6  10  11        0.25       10.01     15.91 o 
  -5  10  11      286.99      232.29     19.64 o 
  -4  10  11       69.44       71.97     11.23 o 
  -3  10  11     1686.38     1681.38     34.70 o 
  -2  10  11       13.40       24.93      7.62 o 
  -1  10  11     1298.42     1253.95     41.44 o 
   0  10  11       10.48       29.93      9.01 o 
   1  10  11       48.57       39.33      9.76 o 
   2  10  11      309.73      317.28     17.47 o 
   3  10  11      391.58      363.46     19.58 o 
   4  10  11        0.51       -8.28     10.61 o 
   5  10  11      167.40      179.30     19.98 o 
   6  10  11       24.11       19.61     13.69 o 
   7  10  11        0.24      -10.33     13.86 o 
  -8  11  11      150.26      171.85     61.68 o 
  -7  11  11      207.02      239.48     29.50 o 
  -6  11  11        2.63       11.29     15.52 o 
  -5  11  11        0.05        6.95     11.43 o 
  -4  11  11     1003.61      956.04     27.45 o 
  -3  11  11      118.89      134.96     12.58 o 
  -2  11  11        2.41        0.96     11.73 o 
  -1  11  11      327.22      316.42     44.68 o 
   0  11  11     3372.31     3375.26     70.95 o 
   1  11  11      752.30      741.65     23.44 o 
   2  11  11        3.49       10.10      8.67 o 
   3  11  11      483.75      478.34     21.67 o 
   4  11  11      221.31      232.25     17.58 o 
   5  11  11       42.71       44.67     12.67 o 
   6  11  11      345.71      392.90     27.70 o 
   7  11  11        0.65       -2.98     14.12 o 
  -8  12  11       54.22       37.94     42.49 o 
  -7  12  11      138.50      172.92     26.85 o 
  -6  12  11        4.05       11.21     12.82 o 
  -5  12  11      350.96      327.87     24.24 o 
  -4  12  11      128.23      129.90     21.37 o 
  -3  12  11       34.38       34.43     11.31 o 
  -2  12  11      196.64      198.34     17.25 o 
  -1  12  11      372.60      327.20     24.29 o 
   0  12  11      426.24      427.97     26.35 o 
   1  12  11      935.81      883.14     25.17 o 
   2  12  11      175.17      165.97     14.01 o 
   3  12  11       77.88       77.87     12.20 o 
   4  12  11      392.91      365.32     22.89 o 
   5  12  11      540.13      573.22     25.69 o 
   6  12  11       79.37       80.79     14.83 o 
   7  12  11        2.29       -2.91     12.79 o 
  -8  13  11        3.01      -27.22     32.36 o 
  -7  13  11      212.87      215.26     61.13 o 
  -6  13  11        1.25       -0.51     14.73 o 
  -5  13  11       64.04       77.72     18.18 o 
  -4  13  11      934.17      885.52     32.07 o 
  -3  13  11      487.93      468.05     24.34 o 
  -2  13  11      253.53      285.65     20.19 o 
  -1  13  11       31.03       29.27     17.22 o 
   0  13  11        7.01       -2.91     11.28 o 
   1  13  11       46.66       54.71     10.45 o 
   2  13  11        9.35       18.60      9.11 o 
   3  13  11      171.61      174.34     20.11 o 
   4  13  11       45.67       62.25     12.20 o 
   5  13  11      482.05      510.61     25.13 o 
   6  13  11      108.12      117.71     16.12 o 
   7  13  11      194.23      189.26     19.16 o 
  -7  14  11       13.38       43.01     19.84 o 
  -6  14  11       26.94       22.37     14.50 o 
  -5  14  11      278.34      259.30     21.80 o 
  -4  14  11       15.12       14.78     11.31 o 
  -3  14  11        1.10       -9.30     10.20 o 
  -2  14  11     2524.30     2440.57     66.96 o 
  -1  14  11       76.97       77.15     15.97 o 
   0  14  11        0.99       10.26     12.48 o 
   1  14  11      855.94      787.20     28.23 o 
   2  14  11       11.11        2.59      9.30 o 
   3  14  11      307.20      357.20     20.59 o 
   4  14  11       17.13       21.85     11.31 o 
   5  14  11       90.57       89.55     14.56 o 
   6  14  11        2.43        6.53     12.43 o 
  -7  15  11       28.81       68.87     27.26 o 
  -6  15  11       13.58        7.43     17.92 o 
  -5  15  11        7.24        7.50     11.62 o 
  -4  15  11      253.21      270.79     21.98 o 
  -3  15  11        3.91       13.74     11.22 o 
  -2  15  11      112.03       84.40     14.62 o 
  -1  15  11       21.14        2.06     24.74 o 
   0  15  11       11.52       12.87     12.70 o 
   1  15  11      177.94      159.80     15.99 o 
   2  15  11        0.02        6.97      9.54 o 
   3  15  11      276.85      316.62     23.08 o 
   4  15  11      354.42      392.35     22.42 o 
   5  15  11        1.15        8.68     11.86 o 
   6  15  11       27.82       13.28     12.54 o 
  -7  16  11       19.15       65.19     26.63 o 
  -6  16  11       88.88       97.16     20.77 o 
  -5  16  11       44.84       31.89     13.56 o 
  -4  16  11       22.79       20.61     12.63 o 
  -3  16  11      935.74      885.63     34.43 o 
  -2  16  11        0.18       10.60     10.81 o 
  -1  16  11      182.92      155.06     20.36 o 
   0  16  11      645.19      629.49     34.02 o 
   1  16  11      523.28      570.02     26.04 o 
   2  16  11      102.75       89.83     14.22 o 
   3  16  11       51.51       50.65     11.79 o 
   4  16  11       59.79       31.83     12.72 o 
   5  16  11        6.00       21.80     12.42 o 
   6  16  11      104.91       90.27     15.63 o 
  -7  17  11       14.53       45.37     25.98 o 
  -6  17  11       60.35       47.57     20.85 o 
  -5  17  11      174.62      186.92     34.88 o 
  -4  17  11        1.37        8.21     12.41 o 
  -3  17  11       76.77       76.76     15.17 o 
  -2  17  11       11.20       15.92     11.60 o 
  -1  17  11      297.04      302.38     45.86 o 
   0  17  11       16.28       19.16     13.34 o 
   1  17  11       98.05       93.83     24.39 o 
   2  17  11      124.91      127.31     16.22 o 
   3  17  11      328.09      295.30     27.13 o 
   4  17  11      820.00      956.32     35.83 o 
   5  17  11        8.23       27.82     12.93 o 
   6  17  11        0.52        5.80     13.03 o 
  -6  18  11        3.29       -9.32     34.67 o 
  -5  18  11       97.33      115.63     27.35 o 
  -4  18  11       86.38       89.89     17.02 o 
  -3  18  11        3.16       11.82     12.25 o 
  -2  18  11       50.12       24.64     12.67 o 
  -1  18  11      615.70      586.84     48.71 o 
   0  18  11        0.25       -6.78     12.40 o 
   1  18  11      478.55      478.76     31.93 o 
   2  18  11      150.94      141.16     17.51 o 
   3  18  11      360.85      389.09     38.79 o 
   4  18  11       25.23       41.41     13.14 o 
   5  18  11       22.88       -1.97     12.70 o 
  -6  19  11        0.07       34.63     24.47 o 
  -5  19  11       58.64       28.83     14.73 o 
  -4  19  11      607.27      596.84     30.20 o 
  -3  19  11       23.93       13.02     13.46 o 
  -2  19  11       20.52       11.22     12.42 o 
  -1  19  11       78.67       66.80     18.22 o 
   0  19  11        8.45       14.95     13.52 o 
   1  19  11      334.98      312.66     30.24 o 
   2  19  11        5.10       -1.76     13.10 o 
   3  19  11      103.57      112.18     17.43 o 
   4  19  11      177.33      194.92     21.97 o 
   5  19  11       92.86       95.70     22.00 o 
  -6  20  11       33.68       65.85     46.28 o 
  -5  20  11      326.73      277.42     32.85 o 
  -4  20  11      187.61      221.43     22.56 o 
  -3  20  11        4.92        4.05     12.69 o 
  -2  20  11       81.45       85.20     16.20 o 
  -1  20  11      335.66      309.75     29.62 o 
   0  20  11      611.87      548.08     43.76 o 
   1  20  11       34.20       26.65     16.04 o 
   2  20  11      698.49      730.45     36.73 o 
   3  20  11        9.12       11.85     17.94 o 
   4  20  11      115.52       94.33     17.75 o 
   5  20  11       11.71       34.56     21.05 o 
  -5  21  11       70.01       41.31     15.37 o 
  -4  21  11        8.42       23.78     14.75 o 
  -3  21  11        0.22       -4.33     13.06 o 
  -2  21  11       21.66       24.54     13.54 o 
  -1  21  11       17.33       16.80     16.27 o 
   0  21  11       48.19       79.50     19.55 o 
   1  21  11        0.14       17.36     21.52 o 
   2  21  11      136.85       87.17     21.02 o 
   3  21  11       13.89       37.99     14.35 o 
   4  21  11        9.49       11.18     14.49 o 
  -5  22  11       16.05       17.15     27.29 o 
  -4  22  11      659.42      670.16     33.39 o 
  -3  22  11        1.20       22.98     14.37 o 
  -2  22  11      291.18      322.80     25.23 o 
  -1  22  11      172.71      179.86     25.37 o 
   0  22  11      352.45      384.23     49.64 o 
   1  22  11       16.95       19.18     16.80 o 
   2  22  11       98.39       96.91     21.20 o 
   3  22  11      187.07      193.19     26.81 o 
   4  22  11       55.94       63.60     16.69 o 
  -4  23  11      111.16      127.57     18.93 o 
  -3  23  11       53.11       52.92     16.57 o 
  -2  23  11      111.28      110.13     17.56 o 
  -1  23  11        4.98        2.81     15.46 o 
   0  23  11      615.68      653.50     39.64 o 
   1  23  11        3.36        2.14     32.55 o 
   2  23  11      167.44      181.22     25.41 o 
   3  23  11      124.92      129.26     19.86 o 
  -4  24  11        3.27       -2.81     13.88 o 
  -3  24  11      134.13      112.78     33.41 o 
  -2  24  11        4.98       27.98     14.46 o 
  -1  24  11      283.70      288.95     30.69 o 
   0  24  11      403.71      435.99     83.13 o 
   1  24  11       34.39       12.88     17.63 o 
   2  24  11       29.21       46.07     23.92 o 
   3  24  11       63.72       57.16     20.48 o 
  -3  25  11       78.44       93.10     21.02 o 
  -2  25  11      242.73      269.88     24.67 o 
  -1  25  11        0.03       -3.41     17.40 o 
   0  25  11       31.06       49.73     33.19 o 
   1  25  11        0.11       -2.65     23.25 o 
   2  25  11        0.72       22.23     26.15 o 
  -2  26  11      295.68      291.26     34.61 o 
  -1  26  11       11.58       39.49     19.79 o 
   0  26  11      894.03     1007.64     70.26 o 
   1  26  11      257.08      300.52     65.64 o 
  -8   0  12       99.83      135.31     36.52 o 
  -7   0  12      134.74      183.25     36.63 o 
  -6   0  12       15.58       19.09     22.27 o 
  -5   0  12     2262.61     2323.98     92.69 o 
  -4   0  12      544.78      497.01     40.81 o 
  -3   0  12     1175.18     1144.22     40.28 o 
  -2   0  12      171.83      210.95     12.65 o 
  -1   0  12      673.70      669.18     19.55 o 
   0   0  12      415.50      427.22     24.53 o 
   1   0  12       35.10       33.83     12.03 o 
   2   0  12      121.97      112.72     16.42 o 
   3   0  12        0.17        0.86     11.74 o 
   4   0  12      477.90      414.47     28.17 o 
   5   0  12       37.37       42.43     15.81 o 
   6   0  12       38.07       30.35     24.61 o 
   7   0  12       66.15       58.33     28.90 o 
  -8   1  12       21.79       47.38     20.95 o 
  -7   1  12       47.96       27.23     17.81 o 
  -6   1  12       51.21       70.78     18.13 o 
  -5   1  12        3.55       19.04     16.31 o 
  -4   1  12       48.88       53.02     26.43 o 
  -3   1  12      132.74      114.00     14.52 o 
  -2   1  12      113.69      109.70      7.24 o 
  -1   1  12      864.82      783.25     14.75 o 
   0   1  12        0.66       -3.51      7.07 o 
   1   1  12       97.77       87.21     10.29 o 
   2   1  12      120.75      140.29     12.68 o 
   3   1  12       97.37       59.60     13.39 o 
   4   1  12      121.70      131.94     13.45 o 
   5   1  12      117.52      104.27     23.09 o 
   6   1  12        4.58       13.91     12.72 o 
   7   1  12      159.22       92.13     21.00 o 
  -8   2  12       24.04       29.95     21.97 o 
  -7   2  12        2.13       33.19     17.66 o 
  -6   2  12      461.88      521.43     33.57 o 
  -5   2  12      758.84      767.71     37.28 o 
  -4   2  12     3808.63     3854.22    113.08 o 
  -3   2  12       18.85       18.98      7.72 o 
  -2   2  12       19.56       12.96      5.22 o 
  -1   2  12       25.90       20.84      5.47 o 
   0   2  12     3236.78     3033.60     37.43 o 
   1   2  12      727.53      657.86     20.75 o 
   2   2  12       14.32       11.00      8.33 o 
   3   2  12      341.43      333.26     18.26 o 
   4   2  12       27.76       36.78     12.38 o 
   5   2  12      513.72      544.30     27.04 o 
   6   2  12       32.65       40.80     14.45 o 
   7   2  12       30.91        2.26     17.90 o 
  -8   3  12        1.05       18.41     23.46 o 
  -7   3  12      287.37      296.50     30.77 o 
  -6   3  12       22.40       48.90     16.96 o 
  -5   3  12       12.06       37.23     14.77 o 
  -4   3  12      592.38      643.48     32.73 o 
  -3   3  12       57.89       50.95      8.81 o 
  -2   3  12      293.78      284.69     13.65 o 
  -1   3  12        0.68       -3.42      5.01 o 
   0   3  12       18.20       21.15      6.11 o 
   1   3  12       26.74       41.14      8.86 o 
   2   3  12      526.27      454.50     18.79 o 
   3   3  12      238.73      188.54     14.40 o 
   4   3  12      428.61      435.07     24.30 o 
   5   3  12       33.22       27.17     13.02 o 
   6   3  12       43.95       17.94     13.92 o 
   7   3  12       49.74       54.07     19.89 o 
  -8   4  12        0.00      -13.85     18.63 o 
  -7   4  12       65.92       69.76     20.86 o 
  -6   4  12      151.57      171.01     30.09 o 
  -5   4  12      209.15      211.21     24.10 o 
  -4   4  12       12.17       16.84     10.30 o 
  -3   4  12      148.44      166.19     12.89 o 
  -2   4  12      842.91      829.10     20.27 o 
  -1   4  12       28.08       25.36      6.84 o 
   0   4  12     2306.24     2165.42     30.09 o 
   1   4  12      144.72      118.08     15.37 o 
   2   4  12      381.23      331.40     19.66 o 
   3   4  12        0.11        5.49     10.27 o 
   4   4  12       47.14       30.69     12.34 o 
   5   4  12      245.56      315.43     23.12 o 
   6   4  12       42.45       21.10     14.05 o 
   7   4  12       30.44       17.25     14.95 o 
  -8   5  12        4.56       10.59     20.50 o 
  -7   5  12       93.23       83.14     21.87 o 
  -6   5  12      608.41      634.14     36.68 o 
  -5   5  12        7.51       29.07     14.28 o 
  -4   5  12      411.01      424.90     22.97 o 
  -3   5  12       29.83       36.15      8.49 o 
  -2   5  12      527.43      517.08     18.88 o 
  -1   5  12       16.51       10.44      5.98 o 
   0   5  12     1431.84     1275.17     22.31 o 
   1   5  12      138.10      142.97     11.31 o 
   2   5  12       17.31        5.13      9.95 o 
   3   5  12      898.71      873.20     30.53 o 
   4   5  12      276.78      284.95     21.51 o 
   5   5  12      189.09      175.26     18.99 o 
   6   5  12        2.32        6.15     13.60 o 
   7   5  12       23.73       14.11     20.55 o 
  -8   6  12      118.65      111.46     57.07 o 
  -7   6  12        2.81       30.38     18.63 o 
  -6   6  12       11.60       30.48     15.54 o 
  -5   6  12       10.98       14.54     13.57 o 
  -4   6  12       26.11       17.77      8.87 o 
  -3   6  12      266.54      264.04     15.80 o 
  -2   6  12     2121.73     2103.25     38.24 o 
  -1   6  12      109.76       99.47      8.93 o 
   0   6  12      458.60      387.32     13.47 o 
   1   6  12     1385.09     1160.30     28.00 o 
   2   6  12       30.73       27.20     11.10 o 
   3   6  12      109.64      121.98     15.55 o 
   4   6  12       17.51       26.67     12.03 o 
   5   6  12      172.95      184.80     21.79 o 
   6   6  12        0.09        6.42     13.02 o 
   7   6  12      336.48      346.81     26.79 o 
  -8   7  12        6.67        7.98     20.02 o 
  -7   7  12      561.52      561.09     38.83 o 
  -6   7  12       96.13       86.40     20.63 o 
  -5   7  12      388.82      406.03     45.55 o 
  -4   7  12      197.05      193.83     20.74 o 
  -3   7  12        3.64        5.62      7.71 o 
  -2   7  12       82.62       74.89      9.84 o 
  -1   7  12        9.42       18.83      7.18 o 
   0   7  12     2970.39     2786.22     45.08 o 
   1   7  12      226.63      205.91     14.37 o 
   2   7  12      218.73      230.88     15.91 o 
   3   7  12        3.86       -2.20     10.00 o 
   4   7  12      126.91      131.60     16.93 o 
   5   7  12       15.33        7.22     12.45 o 
   6   7  12       10.56       13.50     14.60 o 
   7   7  12       37.92       21.80     15.78 o 
  -8   8  12       33.79       63.79     26.08 o 
  -7   8  12       22.05       33.30     19.38 o 
  -6   8  12      603.52      684.17     54.16 o 
  -5   8  12       42.94       51.60     16.43 o 
  -4   8  12        0.43        1.51      7.98 o 
  -3   8  12      205.47      199.49     14.52 o 
  -2   8  12       83.55       79.69     10.14 o 
  -1   8  12      628.88      624.01     30.32 o 
   0   8  12     1439.96     1286.23     29.06 o 
   1   8  12      614.14      567.54     21.61 o 
   2   8  12        1.00        9.04      9.08 o 
   3   8  12       95.55      100.25     14.72 o 
   4   8  12      248.60      296.53     22.66 o 
   5   8  12      143.36      169.02     27.41 o 
   6   8  12       44.21       24.52     14.92 o 
   7   8  12        1.27        4.77     15.18 o 
  -8   9  12       32.13       54.60     22.58 o 
  -7   9  12      234.01      180.06     45.38 o 
  -6   9  12       42.25       59.53     18.18 o 
  -5   9  12        9.88       27.60     15.02 o 
  -4   9  12       84.47       79.34     12.87 o 
  -3   9  12      238.58      238.91     15.63 o 
  -2   9  12        9.86       10.04      7.39 o 
  -1   9  12      615.45      625.26     31.16 o 
   0   9  12     1091.28     1009.60     26.09 o 
   1   9  12       95.90       79.26     11.04 o 
   2   9  12        1.44        3.99      9.08 o 
   3   9  12      361.82      387.92     20.73 o 
   4   9  12      246.98      249.31     21.41 o 
   5   9  12       35.08       29.00     15.62 o 
   6   9  12       68.09       65.60     16.76 o 
   7   9  12       66.02       43.42     16.89 o 
  -8  10  12       80.73       45.01     49.65 o 
  -7  10  12       73.77       51.81     20.87 o 
  -6  10  12      186.45      188.87     25.19 o 
  -5  10  12        2.07       14.51     11.38 o 
  -4  10  12      176.08      169.44     14.62 o 
  -3  10  12      178.90      165.35     13.76 o 
  -2  10  12      111.19       86.73     12.94 o 
  -1  10  12      407.53      445.18     27.74 o 
   0  10  12      383.25      351.94     25.15 o 
   1  10  12       35.98       38.69     10.36 o 
   2  10  12      318.32      403.64     20.37 o 
   3  10  12       68.58       85.20     12.57 o 
   4  10  12        1.30        3.32     10.68 o 
   5  10  12       29.90       16.20     17.12 o 
   6  10  12        8.38       12.77     14.65 o 
   7  10  12       21.34       13.27     16.05 o 
  -7  11  12        7.62       19.92     39.22 o 
  -6  11  12       72.75       57.66     18.79 o 
  -5  11  12       61.94       51.42     20.40 o 
  -4  11  12        6.41       12.91      9.52 o 
  -3  11  12        4.29       14.86     10.50 o 
  -2  11  12      248.16      242.39     19.25 o 
  -1  11  12     2985.38     2775.82    100.65 o 
   0  11  12       13.56       19.71     12.85 o 
   1  11  12      416.38      510.78     21.14 o 
   2  11  12        5.52        3.78      9.04 o 
   3  11  12      393.17      376.48     20.76 o 
   4  11  12      102.24      104.80     14.44 o 
   5  11  12        1.25       11.97     12.05 o 
   6  11  12        1.11        0.73     14.75 o 
  -7  12  12      246.32      308.25     45.22 o 
  -6  12  12       31.35       30.56     17.42 o 
  -5  12  12      628.29      624.19     25.43 o 
  -4  12  12      134.11      157.48     17.86 o 
  -3  12  12      821.56      821.89     30.95 o 
  -2  12  12      193.95      211.00     18.07 o 
  -1  12  12       41.54       20.03     23.91 o 
   0  12  12       21.65        6.32     12.82 o 
   1  12  12        5.70        6.89      8.94 o 
   2  12  12       27.21       20.59     12.22 o 
   3  12  12       65.74       78.93     12.59 o 
   4  12  12       30.55       29.58     11.86 o 
   5  12  12       88.02      108.92     15.61 o 
   6  12  12        1.92      -12.05     12.05 o 
  -7  13  12      148.27      172.68     29.35 o 
  -6  13  12      114.42       58.80     19.05 o 
  -5  13  12       30.94       24.77     14.82 o 
  -4  13  12        5.88        7.96     11.29 o 
  -3  13  12      945.47      891.39     32.51 o 
  -2  13  12       39.18       37.85     12.06 o 
  -1  13  12       24.28       23.25     13.26 o 
   0  13  12      421.94      500.17     46.17 o 
   1  13  12      266.95      234.14     16.25 o 
   2  13  12      381.83      372.46     20.41 o 
   3  13  12        3.82       -2.20      9.94 o 
   4  13  12       56.36       41.70     12.56 o 
   5  13  12      112.21      129.78     16.18 o 
   6  13  12      537.42      570.41     39.08 o 
  -7  14  12        0.02       66.99     28.04 o 
  -6  14  12       21.07       58.99     23.88 o 
  -5  14  12      263.74      317.73     36.73 o 
  -4  14  12        1.31        6.15     11.91 o 
  -3  14  12      123.01      152.08     17.77 o 
  -2  14  12      254.40      263.91     21.29 o 
  -1  14  12      270.64      267.93     32.51 o 
   0  14  12       25.25       38.88     14.92 o 
   1  14  12      397.43      375.28     32.36 o 
   2  14  12      117.04      121.29     13.99 o 
   3  14  12       40.41       39.66     11.67 o 
   4  14  12        3.24       -2.48     10.93 o 
   5  14  12        4.46        0.56     11.56 o 
   6  14  12        4.28       19.43     14.72 o 
  -7  15  12       42.68       72.79     28.64 o 
  -6  15  12      210.25      200.28     24.84 o 
  -5  15  12      472.17      465.38     39.96 o 
  -4  15  12       38.80       57.33     16.82 o 
  -3  15  12      266.05      256.81     21.75 o 
  -2  15  12      128.52      148.74     17.75 o 
  -1  15  12      287.16      273.18     25.95 o 
   0  15  12       51.46       31.74     14.62 o 
   1  15  12      271.40      317.90     45.97 o 
   2  15  12      183.38      252.98     18.07 o 
   3  15  12      327.74      385.08     22.33 o 
   4  15  12       44.22       19.78     12.41 o 
   5  15  12       62.30       58.89     14.56 o 
   6  15  12      131.02      109.18     19.29 o 
  -6  16  12      217.96      212.59     27.21 o 
  -5  16  12        1.70        6.42     12.92 o 
  -4  16  12        4.36       17.19     13.17 o 
  -3  16  12        7.64        1.66     11.38 o 
  -2  16  12      161.78      185.58     19.44 o 
  -1  16  12       15.06       23.48     14.18 o 
   0  16  12       55.94       35.43     15.88 o 
   1  16  12       68.85       69.43     16.31 o 
   2  16  12      185.35      213.92     24.33 o 
   3  16  12      256.61      245.08     28.32 o 
   4  16  12      235.41      271.01     20.44 o 
   5  16  12      135.84      125.02     19.08 o 
  -6  17  12      109.11      121.97     53.13 o 
  -5  17  12      405.04      390.34     26.69 o 
  -4  17  12       21.78       11.74     13.92 o 
  -3  17  12        7.21       17.13     12.44 o 
  -2  17  12      106.77      105.84     16.29 o 
  -1  17  12        2.02       23.52     14.93 o 
   0  17  12      129.09      149.07     21.76 o 
   1  17  12       36.63       25.37     14.63 o 
   2  17  12        0.08       17.66     12.36 o 
   3  17  12       11.48       13.97     11.83 o 
   4  17  12      424.59      516.48     31.48 o 
   5  17  12       38.46       44.66     14.57 o 
  -6  18  12        7.79      -10.45     40.87 o 
  -5  18  12       24.01       34.69     14.52 o 
  -4  18  12      240.90      232.67     22.88 o 
  -3  18  12      144.46      151.65     19.23 o 
  -2  18  12      212.71      185.03     21.73 o 
  -1  18  12       39.98       24.92     23.07 o 
   0  18  12       17.03        5.81     15.82 o 
   1  18  12       25.20       -0.33     14.12 o 
   2  18  12      199.33      196.68     19.92 o 
   3  18  12      154.19      167.27     22.30 o 
   4  18  12        0.51       16.85     12.67 o 
   5  18  12       48.70       43.59     14.62 o 
  -5  19  12       19.58       35.16     14.98 o 
  -4  19  12      334.34      334.83     39.89 o 
  -3  19  12        9.99       19.00     13.56 o 
  -2  19  12       64.78       41.75     14.58 o 
  -1  19  12        0.11      -10.76     14.46 o 
   0  19  12       10.32        3.97     13.99 o 
   1  19  12      508.37      547.83     34.82 o 
   2  19  12       22.93       23.13     17.35 o 
   3  19  12      291.78      343.54     25.64 o 
   4  19  12      482.47      485.47     39.14 o 
  -5  20  12      207.42      213.52     40.57 o 
  -4  20  12        6.91        1.30     13.97 o 
  -3  20  12      454.02      459.98     43.87 o 
  -2  20  12       90.99       84.26     16.80 o 
  -1  20  12       75.24       62.96     18.08 o 
   0  20  12      125.05      148.92     23.00 o 
   1  20  12       76.55       86.46     20.03 o 
   2  20  12      297.07      346.17     31.58 o 
   3  20  12       29.66       39.17     15.07 o 
   4  20  12        0.04       -0.51     14.07 o 
  -5  21  12       44.87       61.23     20.70 o 
  -4  21  12      269.63      277.74     36.06 o 
  -3  21  12       11.44       13.65     13.65 o 
  -2  21  12       26.31       15.61     13.95 o 
  -1  21  12      219.85      256.27     33.81 o 
   0  21  12      216.71      195.13     25.82 o 
   1  21  12      165.66      171.63     24.87 o 
   2  21  12       79.70       71.06     19.96 o 
   3  21  12        4.36       21.68     14.87 o 
   4  21  12       34.92       52.48     16.53 o 
  -4  22  12      263.92      271.45     36.75 o 
  -3  22  12        0.00        0.98     13.93 o 
  -2  22  12       36.28       23.74     14.37 o 
  -1  22  12       35.58       43.69     32.46 o 
   0  22  12        4.51       -5.47     16.15 o 
   1  22  12      169.78      179.54     25.72 o 
   2  22  12       43.79       31.28     18.41 o 
   3  22  12       20.57       23.36     18.57 o 
  -4  23  12       43.96       81.65     29.29 o 
  -3  23  12      334.74      335.87     27.11 o 
  -2  23  12      278.99      276.63     33.39 o 
  -1  23  12       20.37       30.97     18.10 o 
   0  23  12      100.94      104.24     23.06 o 
   1  23  12       68.82       57.18     19.82 o 
   2  23  12       48.02       18.13     18.67 o 
  -3  24  12        2.27       -2.50     14.62 o 
  -2  24  12      167.65      193.82     22.24 o 
  -1  24  12        3.07        5.04     17.95 o 
   0  24  12        2.73        6.76     18.38 o 
   1  24  12      185.06      220.89     37.29 o 
   2  24  12       17.76       26.84     19.08 o 
  -1  25  12      387.66      360.54     69.53 o 
   0  25  12      224.79      220.46     29.91 o 
  -8   1  13        4.38       16.15     25.57 o 
  -7   1  13      517.63      573.13     38.69 o 
  -6   1  13       53.04       91.02     20.19 o 
  -5   1  13      105.17      112.01     19.89 o 
  -4   1  13       45.83       41.40     14.09 o 
  -3   1  13        4.71       -3.13      7.82 o 
  -2   1  13     1804.63     1765.13     25.17 o 
  -1   1  13      285.24      315.51     11.16 o 
   0   1  13      959.39      862.55     19.20 o 
   1   1  13      908.51      891.27     24.60 o 
   2   1  13      641.15      631.56     22.34 o 
   3   1  13      109.40       83.33     14.12 o 
   4   1  13      151.01      176.79     18.36 o 
   5   1  13      225.24      286.53     22.82 o 
   6   1  13       69.43       49.81     23.08 o 
   7   1  13      158.21      133.50     24.13 o 
  -8   2  13       18.78       24.31     38.17 o 
  -7   2  13        4.47       46.44     19.43 o 
  -6   2  13      119.96      131.08     22.48 o 
  -5   2  13        1.08       12.86     14.16 o 
  -4   2  13       25.09       14.93     12.97 o 
  -3   2  13      802.99      784.56     28.45 o 
  -2   2  13      278.31      267.45     13.87 o 
  -1   2  13      113.74      116.96      7.79 o 
   0   2  13       52.26       39.97      7.05 o 
   1   2  13       77.83       77.88     10.53 o 
   2   2  13      745.41      738.60     23.79 o 
   3   2  13      453.12      372.92     19.47 o 
   4   2  13      137.31      159.45     18.96 o 
   5   2  13       14.67       14.93     12.84 o 
   6   2  13        5.65       -8.28     18.07 o 
   7   2  13      107.96       94.36     22.92 o 
  -8   3  13       26.72       37.75     20.79 o 
  -7   3  13        1.18       38.74     18.23 o 
  -6   3  13      198.78      194.11     24.67 o 
  -5   3  13        6.37       15.72     13.69 o 
  -4   3  13      227.30      233.36     24.35 o 
  -3   3  13       74.39       69.78      9.87 o 
  -2   3  13      103.54       82.67      9.19 o 
  -1   3  13      451.71      406.55     13.24 o 
   0   3  13      373.82      378.30     13.94 o 
   1   3  13       59.93       44.67      9.55 o 
   2   3  13      371.25      398.33     22.91 o 
   3   3  13        0.09       -1.56     10.50 o 
   4   3  13      254.94      296.17     22.26 o 
   5   3  13        2.89       -0.94     13.01 o 
   6   3  13       10.97       16.95     14.47 o 
   7   3  13       17.28       33.78     20.43 o 
  -8   4  13       18.46        9.53     26.43 o 
  -7   4  13        0.88       38.34     25.59 o 
  -6   4  13       13.59       17.92     15.90 o 
  -5   4  13      135.43      146.98     21.57 o 
  -4   4  13      298.61      341.94     22.68 o 
  -3   4  13       84.71       92.46     11.27 o 
  -2   4  13     1011.02      969.75     24.74 o 
  -1   4  13      324.72      339.19     12.59 o 
   0   4  13        0.16        6.50      6.14 o 
   1   4  13      177.55      167.43     16.83 o 
   2   4  13       27.23       25.04     15.49 o 
   3   4  13       14.54      -10.19     10.19 o 
   4   4  13       40.31       30.64     12.98 o 
   5   4  13       68.82       61.30     15.45 o 
   6   4  13      187.71      135.79     19.62 o 
   7   4  13        1.01        8.06     16.90 o 
  -8   5  13       22.56       39.56     23.38 o 
  -7   5  13      298.09      325.99     32.73 o 
  -6   5  13       62.37       34.45     16.58 o 
  -5   5  13      274.05      293.07     32.08 o 
  -4   5  13      430.94      466.38     24.51 o 
  -3   5  13      144.64      153.94     13.34 o 
  -2   5  13      201.77      202.96     14.41 o 
  -1   5  13     1127.05     1126.54     24.94 o 
   0   5  13       38.18       28.82      6.86 o 
   1   5  13        9.04        8.52      8.64 o 
   2   5  13       64.75       50.52     13.02 o 
   3   5  13      352.50      370.82     23.69 o 
   4   5  13       38.19       18.26     12.62 o 
   5   5  13      101.94       83.97     16.43 o 
   6   5  13       55.39       37.94     15.86 o 
   7   5  13       29.57       34.61     28.61 o 
  -8   6  13       49.31       26.88     21.37 o 
  -7   6  13      148.12      111.48     50.69 o 
  -6   6  13        7.05        8.41     15.58 o 
  -5   6  13      799.78      874.90     49.21 o 
  -4   6  13       20.60       30.51     16.49 o 
  -3   6  13      526.37      511.75     20.46 o 
  -2   6  13      729.32      654.62     21.96 o 
  -1   6  13        4.88        2.76      6.11 o 
   0   6  13       29.53       23.62      9.17 o 
   1   6  13        0.48       -2.82      8.13 o 
   2   6  13      512.03      491.72     24.82 o 
   3   6  13      112.04      133.02     16.25 o 
   4   6  13       14.57       17.25     12.42 o 
   5   6  13       77.31       82.71     16.24 o 
   6   6  13      271.02      291.28     25.49 o 
  -7   7  13        3.68       20.79     19.60 o 
  -6   7  13       35.22       40.55     17.36 o 
  -5   7  13        0.99       26.33     14.36 o 
  -4   7  13       44.01       49.08     10.29 o 
  -3   7  13      160.70      190.86     18.92 o 
  -2   7  13       71.28       77.71     10.18 o 
  -1   7  13      402.31      359.60     25.81 o 
   0   7  13      419.28      447.84     19.63 o 
   1   7  13       85.89       73.40     13.52 o 
   2   7  13      131.57      150.27     14.26 o 
   3   7  13       72.75       82.47     14.44 o 
   4   7  13        4.41        9.97     12.39 o 
   5   7  13       20.19        9.25     13.25 o 
   6   7  13      156.93      114.59     18.81 o 
  -7   8  13       42.14       62.08     21.00 o 
  -6   8  13       49.79       66.90     19.60 o 
  -5   8  13       26.63       34.79     15.73 o 
  -4   8  13       16.16       14.64      9.30 o 
  -3   8  13       58.12       60.40     10.39 o 
  -2   8  13     2520.83     2341.30     65.21 o 
  -1   8  13      153.99      152.24     19.61 o 
   0   8  13      265.28      252.96     15.92 o 
   1   8  13      314.17      263.98     16.73 o 
   2   8  13      104.81       81.93     11.97 o 
   3   8  13       17.54       19.46     10.21 o 
   4   8  13       15.24       23.94     13.35 o 
   5   8  13       99.53       98.68     17.80 o 
   6   8  13       18.25       -0.99     14.35 o 
  -7   9  13      147.30      125.42     39.41 o 
  -6   9  13       35.29       34.20     17.55 o 
  -5   9  13       56.51      108.59     30.41 o 
  -4   9  13       20.70       36.38      9.42 o 
  -3   9  13      333.15      339.66     18.37 o 
  -2   9  13        4.48       17.41      9.91 o 
  -1   9  13      650.64      598.99     40.71 o 
   0   9  13      291.00      330.31     21.59 o 
   1   9  13      528.32      507.78     21.31 o 
   2   9  13      187.59      171.67     14.98 o 
   3   9  13       89.81       84.04     13.02 o 
   4   9  13      242.15      257.75     19.07 o 
   5   9  13      315.62      393.24     27.89 o 
   6   9  13       19.61        3.90     15.10 o 
  -7  10  13       13.83       23.26     20.26 o 
  -6  10  13       57.48       75.76     52.81 o 
  -5  10  13      983.32      976.43     62.26 o 
  -4  10  13       86.44       89.57     12.68 o 
  -3  10  13      233.11      220.98     19.19 o 
  -2  10  13     1083.67     1049.19     33.63 o 
  -1  10  13      828.38      790.60     35.88 o 
   0  10  13        0.69        0.73     12.30 o 
   1  10  13       18.53       24.82     10.16 o 
   2  10  13      392.01      395.34     20.93 o 
   3  10  13        0.17        2.91     10.32 o 
   4  10  13      304.07      351.10     24.23 o 
   5  10  13        0.56       -7.35     11.43 o 
   6  10  13       39.86       25.93     15.67 o 
  -7  11  13       10.28       17.94     42.29 o 
  -6  11  13      388.61      427.30     46.24 o 
  -5  11  13      145.31      139.57     19.88 o 
  -4  11  13      155.71      193.37     24.09 o 
  -3  11  13       31.21       40.01     12.14 o 
  -2  11  13      871.96      833.04     32.96 o 
  -1  11  13      261.27      231.19     24.76 o 
   0  11  13      118.54      107.70     18.30 o 
   1  11  13      236.73      236.52     16.58 o 
   2  11  13       28.20       36.81     11.01 o 
   3  11  13        6.69       10.10     10.64 o 
   4  11  13        6.17        7.43     11.39 o 
   5  11  13      360.38      390.95     25.74 o 
   6  11  13      956.99     1072.37     49.12 o 
  -7  12  13      148.29      233.45     42.02 o 
  -6  12  13       47.30       52.91     25.74 o 
  -5  12  13        0.94       -2.71     11.63 o 
  -4  12  13        7.43       18.95     11.85 o 
  -3  12  13      757.11      768.55     31.04 o 
  -2  12  13      253.90      267.78     22.89 o 
  -1  12  13      403.35      413.84     30.41 o 
   0  12  13       33.60       35.15     15.29 o 
   1  12  13        7.92        7.44      9.80 o 
   2  12  13       10.10       18.72     10.58 o 
   3  12  13       66.29       69.59     13.12 o 
   4  12  13       13.54       16.20     11.82 o 
   5  12  13       10.43        2.25     12.09 o 
   6  12  13      113.80      101.10     20.23 o 
  -7  13  13       14.68       51.80     25.48 o 
  -6  13  13      207.24      224.87     38.43 o 
  -5  13  13       12.00       21.07     12.99 o 
  -4  13  13      313.34      336.89     24.08 o 
  -3  13  13       82.81      101.44     15.94 o 
  -2  13  13      370.83      378.53     22.99 o 
  -1  13  13       29.60       31.49     14.74 o 
   0  13  13       47.33       55.20     16.87 o 
   1  13  13      146.39      101.01     15.75 o 
   2  13  13        4.76       21.98     10.61 o 
   3  13  13      149.66      131.99     15.61 o 
   4  13  13       19.30       37.71     13.04 o 
   5  13  13       96.30       76.55     16.48 o 
  -6  14  13       11.06        6.92     21.23 o 
  -5  14  13       60.22       94.66     21.40 o 
  -4  14  13      528.08      554.12     29.11 o 
  -3  14  13      615.86      617.70     29.40 o 
  -2  14  13       50.84       46.48     13.42 o 
  -1  14  13      296.38      271.95     42.36 o 
   0  14  13       11.24       11.87     14.62 o 
   1  14  13        3.61       -3.53     13.46 o 
   2  14  13      453.18      529.13     23.86 o 
   3  14  13       41.58       43.48     12.75 o 
   4  14  13      171.33      211.81     19.08 o 
   5  14  13       71.04       55.94     15.04 o 
  -6  15  13      142.71      216.23     38.76 o 
  -5  15  13       61.63       87.08     18.44 o 
  -4  15  13      378.73      393.37     36.29 o 
  -3  15  13       14.22       14.84     13.09 o 
  -2  15  13       33.75       24.58     12.53 o 
  -1  15  13        1.64       11.14     14.03 o 
   0  15  13       19.37       18.92     13.96 o 
   1  15  13      125.69      145.54     22.25 o 
   2  15  13      313.04      312.55     20.45 o 
   3  15  13       11.44        8.84     11.91 o 
   4  15  13       20.98        9.59     12.72 o 
   5  15  13        1.12      -12.58     12.58 o 
  -6  16  13        6.16       50.96     25.04 o 
  -5  16  13      473.56      465.11     30.66 o 
  -4  16  13      157.57      160.21     20.14 o 
  -3  16  13       52.56       79.62     15.83 o 
  -2  16  13        0.91       10.93     12.36 o 
  -1  16  13      361.33      329.83     53.97 o 
   0  16  13        0.34        9.48     14.42 o 
   1  16  13       53.13       70.52     17.54 o 
   2  16  13       16.28       23.63     13.43 o 
   3  16  13      193.36      214.68     18.97 o 
   4  16  13      354.92      348.71     23.89 o 
   5  16  13        0.18        5.67     13.55 o 
  -5  17  13        6.48       15.02     17.34 o 
  -4  17  13       47.14       42.18     15.78 o 
  -3  17  13       14.74       20.98     13.68 o 
  -2  17  13      122.45      121.01     18.08 o 
  -1  17  13      193.14      201.08     61.35 o 
   0  17  13        0.50       22.78     16.76 o 
   1  17  13        0.41       13.65     14.54 o 
   2  17  13      244.68      258.73     28.41 o 
   3  17  13        1.47       13.94     14.13 o 
   4  17  13       40.74       41.35     14.29 o 
  -5  18  13        4.15        4.55     13.56 o 
  -4  18  13        0.05       14.27     14.55 o 
  -3  18  13        1.38       -7.79     12.91 o 
  -2  18  13      128.77      155.09     20.08 o 
  -1  18  13       75.02       70.52     18.58 o 
   0  18  13       26.27       17.63     15.55 o 
   1  18  13       10.69       19.79     16.42 o 
   2  18  13        2.91       32.31     19.09 o 
   3  18  13      173.48      188.80     23.10 o 
   4  18  13      227.45      216.18     20.19 o 
  -5  19  13       20.15       17.05     15.38 o 
  -4  19  13       31.94       26.08     15.47 o 
  -3  19  13       99.08       91.31     18.13 o 
  -2  19  13       10.97       18.04     13.61 o 
  -1  19  13       56.67       54.94     19.70 o 
   0  19  13       62.58       83.11     28.70 o 
   1  19  13        2.24       14.11     16.01 o 
   2  19  13      213.84      257.16     29.05 o 
   3  19  13       15.66       25.36     15.55 o 
   4  19  13        0.85       -9.26     18.01 o 
  -4  20  13      131.93      123.75     36.34 o 
  -3  20  13      642.57      660.35     68.90 o 
  -2  20  13       56.72       65.24     29.16 o 
  -1  20  13       56.96       65.24     47.20 o 
   0  20  13       93.24       45.30     18.69 o 
   1  20  13       96.12      130.75     24.38 o 
   2  20  13      455.28      545.80     55.50 o 
   3  20  13       87.34       86.50     32.49 o 
  -4  21  13       70.44       87.08     19.72 o 
  -3  21  13        0.11        8.06     14.41 o 
  -2  21  13      118.79      126.12     19.78 o 
  -1  21  13        3.34       32.34     17.98 o 
   0  21  13       17.11        5.59     16.86 o 
   1  21  13        1.71       16.66     17.94 o 
   2  21  13        3.35       -3.07     16.66 o 
   3  21  13       83.30      112.73     22.84 o 
  -3  22  13       30.77       37.71     16.60 o 
  -2  22  13      230.18      232.03     24.52 o 
  -1  22  13      134.46      146.05     25.66 o 
   0  22  13      143.63      142.98     39.92 o 
   1  22  13        1.80       -4.15     26.93 o 
   2  22  13      305.54      327.95     32.82 o 
  -2  23  13      334.96      384.98     37.70 o 
  -1  23  13        4.38       13.89     17.95 o 
   0  23  13       66.21       75.55     22.35 o 
   1  23  13       37.41       65.75     21.03 o 
  -7   0  14      265.82      323.76     46.87 o 
  -6   0  14       12.43       18.04     23.54 o 
  -5   0  14       99.45       79.94     25.35 o 
  -4   0  14       36.21       44.66     19.73 o 
  -3   0  14        1.46       -5.22     11.79 o 
  -2   0  14        1.25        1.67     11.75 o 
  -1   0  14      593.45      600.04     20.72 o 
   0   0  14      448.36      416.45     21.51 o 
   1   0  14       38.23        2.22     11.55 o 
   2   0  14      322.53      271.96     24.89 o 
   3   0  14      208.74      225.43     24.28 o 
   4   0  14       23.82       17.99     24.29 o 
   5   0  14      192.97      367.50     45.72 o 
   6   0  14      463.41      517.29     50.74 o 
  -7   1  14       78.18       78.89     21.09 o 
  -6   1  14      457.37      512.25     35.15 o 
  -5   1  14      137.80      165.42     30.93 o 
  -4   1  14      853.99      830.81     38.29 o 
  -3   1  14        4.20        5.60      9.05 o 
  -2   1  14       58.45       65.64      8.40 o 
  -1   1  14      472.45      423.97     13.02 o 
   0   1  14        0.31       -3.18      6.25 o 
   1   1  14       21.50       18.95      8.85 o 
   2   1  14       61.65       74.70     11.53 o 
   3   1  14        9.97        0.57     11.42 o 
   4   1  14      156.84      154.25     28.05 o 
   5   1  14        0.17       15.81     17.84 o 
   6   1  14       72.59       66.59     26.54 o 
  -7   2  14        0.07       50.05     20.87 o 
  -6   2  14      788.92      857.89     61.71 o 
  -5   2  14       11.24       22.03     15.20 o 
  -4   2  14       17.72       34.25     14.51 o 
  -3   2  14       13.82        7.06     10.04 o 
  -2   2  14     2545.39     2528.28     39.79 o 
  -1   2  14       95.00       83.47      7.39 o 
   0   2  14       91.14       58.18      7.92 o 
   1   2  14      824.80      711.30     23.42 o 
   2   2  14      138.67      115.35     12.67 o 
   3   2  14      555.05      592.47     28.82 o 
   4   2  14      104.06       92.21     16.08 o 
   5   2  14        3.55       -4.01     17.33 o 
   6   2  14       18.34       15.71     18.79 o 
  -7   3  14      184.13      168.25     52.91 o 
  -6   3  14        4.32       25.45     16.33 o 
  -5   3  14      106.28      102.92     18.89 o 
  -4   3  14       28.83       43.97     14.89 o 
  -3   3  14       72.69       52.23     12.11 o 
  -2   3  14        2.87        0.46      7.03 o 
  -1   3  14       24.13       16.24      5.84 o 
   0   3  14        0.22        3.39      6.47 o 
   1   3  14      115.59      145.21     13.15 o 
   2   3  14       43.06       43.66     12.39 o 
   3   3  14       16.92       15.85     12.10 o 
   4   3  14       14.24       18.75     13.74 o 
   5   3  14        0.11        2.18     13.53 o 
   6   3  14        8.89        3.01     17.51 o 
  -7   4  14       55.87       86.58     22.01 o 
  -6   4  14      148.27      156.48     24.02 o 
  -5   4  14        5.22       28.59     14.42 o 
  -4   4  14      456.40      452.57     25.04 o 
  -3   4  14       67.26       92.26     14.53 o 
  -2   4  14      118.85      121.66     11.08 o 
  -1   4  14       32.09       26.82      7.22 o 
   0   4  14      127.50      102.03      9.61 o 
   1   4  14      119.03      139.00     13.90 o 
   2   4  14       13.45        9.72     11.29 o 
   3   4  14      538.33      611.04     28.57 o 
   4   4  14        8.51       -8.09     12.40 o 
   5   4  14      161.43      127.63     18.57 o 
   6   4  14       37.68       21.96     15.59 o 
  -7   5  14       90.56       76.65     20.98 o 
  -6   5  14       23.46       40.77     17.75 o 
  -5   5  14       45.79      144.55     30.28 o 
  -4   5  14      488.15      488.85     25.60 o 
  -3   5  14        3.06       15.89      8.26 o 
  -2   5  14       43.87       37.61     17.75 o 
  -1   5  14       57.25       41.62      7.71 o 
   0   5  14      720.41      638.86     24.15 o 
   1   5  14       56.01       31.54     10.05 o 
   2   5  14        0.63        5.38     11.02 o 
   3   5  14       10.80       11.44     12.70 o 
   4   5  14        1.24      -11.62     11.62 o 
   5   5  14        0.05       -5.41     13.39 o 
   6   5  14       10.01       -8.59     14.58 o 
  -7   6  14       94.57       83.10     22.00 o 
  -6   6  14        7.21       51.02     18.49 o 
  -5   6  14      360.51      412.06     31.60 o 
  -4   6  14      149.15      164.23     18.19 o 
  -3   6  14       61.07       56.07     10.04 o 
  -2   6  14        0.03        8.70      8.03 o 
  -1   6  14       28.90       20.11      9.25 o 
   0   6  14      210.51      177.47     14.22 o 
   1   6  14        0.06       10.81      9.70 o 
   2   6  14      445.81      502.98     22.45 o 
   3   6  14        0.06       -6.56     11.82 o 
   4   6  14      109.58       72.26     15.40 o 
   5   6  14      138.09      127.72     19.04 o 
   6   6  14       45.28       46.78     17.71 o 
  -7   7  14      292.39      246.84     56.45 o 
  -6   7  14      101.11       89.43     24.25 o 
  -5   7  14        8.21       25.47     15.57 o 
  -4   7  14      185.37      177.04     28.18 o 
  -3   7  14      188.72      188.16     16.35 o 
  -2   7  14      901.68      884.26     38.75 o 
  -1   7  14        3.34       -7.60      9.01 o 
   0   7  14       11.21        0.21      8.76 o 
   1   7  14       83.33       69.40     11.67 o 
   2   7  14        2.52        6.50     10.06 o 
   3   7  14       15.22       28.20     11.71 o 
   4   7  14       79.96       69.45     16.34 o 
   5   7  14       34.10       12.70     14.55 o 
   6   7  14       83.32       74.86     18.62 o 
  -7   8  14        4.16        7.76     29.11 o 
  -6   8  14       15.21       52.43     17.97 o 
  -5   8  14       28.92       58.96     26.14 o 
  -4   8  14      168.23      194.59     19.29 o 
  -3   8  14        2.67       18.52     10.82 o 
  -2   8  14        9.31       13.45     10.43 o 
  -1   8  14        0.56       -1.51      9.75 o 
   0   8  14       18.47       20.91     12.88 o 
   1   8  14      189.99      240.90     16.84 o 
   2   8  14       91.10       96.95     23.94 o 
   3   8  14      963.69     1073.94     36.91 o 
   4   8  14        0.08       -4.78     12.85 o 
   5   8  14       35.46       27.32     16.53 o 
   6   8  14      239.66      229.88     31.08 o 
  -7   9  14        0.01       22.91     35.58 o 
  -6   9  14       26.32       51.28     18.39 o 
  -5   9  14        1.89       44.91     15.76 o 
  -4   9  14        4.27       10.72     10.71 o 
  -3   9  14       20.20       11.22     10.86 o 
  -2   9  14      322.24      319.66     22.35 o 
  -1   9  14        1.19        4.15     13.70 o 
   0   9  14        4.95        9.62     11.42 o 
   1   9  14      228.54      236.18     17.12 o 
   2   9  14      326.48      338.22     20.48 o 
   3   9  14       11.54       20.24     11.02 o 
   4   9  14      224.75      276.47     20.30 o 
   5   9  14       11.33       14.14     14.95 o 
  -6  10  14       40.42       52.96     19.09 o 
  -5  10  14       51.23       48.76     25.12 o 
  -4  10  14       35.99       29.04     12.37 o 
  -3  10  14       81.84       63.52     13.33 o 
  -2  10  14      239.79      213.15     19.82 o 
  -1  10  14       15.96        1.53     12.73 o 
   0  10  14       77.66       59.60     13.60 o 
   1  10  14      110.73      134.60     15.33 o 
   2  10  14        1.91       -5.36     10.30 o 
   3  10  14      259.69      260.98     19.65 o 
   4  10  14        0.27       -0.56     11.34 o 
   5  10  14       12.75        5.64     13.03 o 
  -6  11  14        0.21       12.58     20.48 o 
  -5  11  14       71.48      111.93     31.09 o 
  -4  11  14      464.93      456.64     28.65 o 
  -3  11  14      249.47      280.80     22.15 o 
  -2  11  14      301.69      336.58     23.82 o 
  -1  11  14        2.22        3.39     13.68 o 
   0  11  14        0.49       -5.36     25.29 o 
   1  11  14      438.75      467.08     22.56 o 
   2  11  14        6.36        5.75     11.05 o 
   3  11  14       50.68       49.90     12.85 o 
   4  11  14        8.17        9.04     12.27 o 
   5  11  14      195.79      197.45     19.64 o 
  -6  12  14       15.44       49.58     24.27 o 
  -5  12  14      329.47      340.98     34.58 o 
  -4  12  14        2.46        7.50     15.96 o 
  -3  12  14      116.47      105.51     18.08 o 
  -2  12  14      104.99      138.18     23.38 o 
  -1  12  14      357.96      437.14     40.20 o 
   0  12  14       88.53       63.84     17.35 o 
   1  12  14      105.67      137.15     18.26 o 
   2  12  14      223.24      243.83     20.43 o 
   3  12  14       46.44       37.63     12.70 o 
   4  12  14      146.83      120.46     16.15 o 
   5  12  14       24.26       39.24     14.36 o 
  -6  13  14       11.01       64.95     26.41 o 
  -5  13  14       34.19       37.68     17.65 o 
  -4  13  14      284.36      267.15     22.78 o 
  -3  13  14      693.34      636.25     30.13 o 
  -2  13  14       80.36      104.15     16.45 o 
  -1  13  14        0.82        2.58     23.73 o 
   0  13  14      122.73      112.95     37.55 o 
   1  13  14       14.36        8.40     14.57 o 
   2  13  14        0.05       -3.01     10.84 o 
   3  13  14      180.26      190.15     17.97 o 
   4  13  14      345.68      401.00     29.26 o 
   5  13  14        4.75       20.13     13.88 o 
  -6  14  14       43.97       73.60     26.41 o 
  -5  14  14      276.22      254.97     28.98 o 
  -4  14  14      291.48      257.42     39.48 o 
  -3  14  14      344.75      332.05     25.14 o 
  -2  14  14       69.25       78.66     15.21 o 
  -1  14  14      184.09      181.17     24.09 o 
   0  14  14       11.63       20.15     15.08 o 
   1  14  14       20.99       58.16     19.83 o 
   2  14  14       32.95       15.71     12.13 o 
   3  14  14       15.74       15.28     11.75 o 
   4  14  14       15.69        9.99     13.12 o 
  -5  15  14      104.79       70.24     16.54 o 
  -4  15  14      160.71      167.61     20.92 o 
  -3  15  14      286.66      297.97     24.84 o 
  -2  15  14        1.52       -0.33     11.96 o 
  -1  15  14       57.40       59.80     17.88 o 
   0  15  14      884.46      917.98     63.26 o 
   1  15  14      132.52      135.83     22.80 o 
   2  15  14       86.35       79.01     26.66 o 
   3  15  14        4.03       -9.11     12.16 o 
   4  15  14       17.20       -0.28     13.45 o 
  -5  16  14      161.44      106.87     30.18 o 
  -4  16  14       50.54       34.30     15.93 o 
  -3  16  14        0.01        0.64     13.15 o 
  -2  16  14       29.30       26.10     14.14 o 
  -1  16  14       19.34       13.24     25.11 o 
   0  16  14       42.59       89.59     19.77 o 
   1  16  14      253.59      231.58     27.62 o 
   2  16  14      155.38      202.74     27.17 o 
   3  16  14      303.91      302.97     42.24 o 
   4  16  14       58.64       46.98     15.38 o 
  -5  17  14       16.01        9.88     14.08 o 
  -4  17  14      177.37      153.45     20.74 o 
  -3  17  14       26.77       20.39     14.33 o 
  -2  17  14       16.16       42.55     18.64 o 
  -1  17  14      141.10      147.47     27.05 o 
   0  17  14      213.14      219.21     26.87 o 
   1  17  14      332.84      330.03     38.68 o 
   2  17  14      123.77      114.00     24.96 o 
   3  17  14      111.58      144.18     20.48 o 
   4  17  14       22.20       40.89     17.14 o 
  -4  18  14       46.77       35.05     15.58 o 
  -3  18  14       36.05       49.19     16.15 o 
  -2  18  14      160.02      171.49     21.21 o 
  -1  18  14       44.33       35.54     19.00 o 
   0  18  14      146.78      160.25     33.56 o 
   1  18  14      157.17      142.93     24.19 o 
   2  18  14        1.56       12.78     17.20 o 
   3  18  14      128.33      144.08     25.07 o 
  -4  19  14       30.51       30.10     15.77 o 
  -3  19  14        0.05       10.09     16.94 o 
  -2  19  14      173.23      187.68     32.22 o 
  -1  19  14      437.81      437.83     46.24 o 
   0  19  14       17.06       29.49     18.09 o 
   1  19  14        6.25       11.47     16.52 o 
   2  19  14      317.51      390.32     52.89 o 
   3  19  14        3.55       24.89     18.68 o 
  -3  20  14       73.38       80.90     18.00 o 
  -2  20  14      116.57      148.83     34.77 o 
  -1  20  14       67.19       39.81     19.42 o 
   0  20  14      208.32      217.28     46.72 o 
   1  20  14       12.85       13.78     17.42 o 
   2  20  14      128.06      150.35     24.97 o 
  -2  21  14       38.51       55.50     16.72 o 
  -1  21  14       21.85       20.47     19.02 o 
   0  21  14      109.68       96.20     22.01 o 
   1  21  14        6.77       14.22     18.32 o 
  -1  22  14       11.40        1.69     18.85 o 
   0  22  14       31.28       28.02     19.75 o 
  -7   1  15       56.61       74.47     21.59 o 
  -6   1  15      136.09      171.18     36.28 o 
  -5   1  15        0.57        3.83     14.46 o 
  -4   1  15      943.41     1039.43     43.19 o 
  -3   1  15       19.51       15.45      9.78 o 
  -2   1  15      182.89      186.39     15.38 o 
  -1   1  15      162.09      156.13      9.49 o 
   0   1  15      408.14      364.65     12.99 o 
   1   1  15        0.09        5.01      8.91 o 
   2   1  15       49.88       28.59     12.46 o 
   3   1  15       64.94       85.49     15.23 o 
   4   1  15       69.77       47.40     20.27 o 
   5   1  15      536.68      566.65     36.98 o 
  -7   2  15       27.11       58.10     20.31 o 
  -6   2  15      124.98      135.42     23.97 o 
  -5   2  15      120.97      123.98     32.34 o 
  -4   2  15        6.38       25.93     14.00 o 
  -3   2  15      159.75      150.18     17.05 o 
  -2   2  15       98.88       81.97     11.75 o 
  -1   2  15        7.27        8.37      6.95 o 
   0   2  15      177.02      169.38     10.97 o 
   1   2  15      123.55      117.35     26.79 o 
   2   2  15      199.27      214.24     30.21 o 
   3   2  15       34.86       33.03     13.78 o 
   4   2  15        1.16       -6.25     13.15 o 
   5   2  15      101.80       85.11     22.56 o 
  -7   3  15       86.97       74.66     21.22 o 
  -6   3  15       10.15       49.48     18.88 o 
  -5   3  15      110.72      178.62     23.86 o 
  -4   3  15       68.90       70.98     20.00 o 
  -3   3  15     1032.17     1050.02     34.97 o 
  -2   3  15       92.30       70.70      9.59 o 
  -1   3  15      370.79      362.37     15.35 o 
   0   3  15       11.71       12.11      7.12 o 
   1   3  15       22.48       31.03     10.27 o 
   2   3  15        3.21        4.11     11.70 o 
   3   3  15       46.42       65.21     26.81 o 
   4   3  15      332.87      345.21     33.78 o 
   5   3  15       65.60       60.80     21.45 o 
  -7   4  15        0.01       27.51     25.07 o 
  -6   4  15      872.89      814.19     61.71 o 
  -5   4  15       21.13       68.35     18.45 o 
  -4   4  15      870.87      829.07     32.51 o 
  -3   4  15       14.29       31.65     11.71 o 
  -2   4  15      138.43      146.42     14.50 o 
  -1   4  15        4.48        1.01      6.87 o 
   0   4  15        0.54        4.00      9.14 o 
   1   4  15       11.32       27.64     10.41 o 
   2   4  15        0.01        2.25     11.86 o 
   3   4  15       20.32       23.85     14.05 o 
   4   4  15       51.32       33.26     15.00 o 
   5   4  15        9.45       21.82     15.58 o 
  -6   5  15        5.67       23.83     22.48 o 
  -5   5  15      146.77      179.75     34.65 o 
  -4   5  15      246.08      219.70     22.79 o 
  -3   5  15      306.02      374.68     32.24 o 
  -2   5  15      252.35      302.38     18.04 o 
  -1   5  15       44.07       35.23     10.04 o 
   0   5  15       53.94       40.64     12.09 o 
   1   5  15       24.42       31.20     10.86 o 
   2   5  15       69.33       54.69     12.28 o 
   3   5  15        3.49       -9.80     12.12 o 
   4   5  15        1.11        2.23     14.05 o 
   5   5  15        8.87        1.31     14.51 o 
  -6   6  15      164.40      165.99     54.43 o 
  -5   6  15      422.77      444.73     45.14 o 
  -4   6  15      393.61      410.23     26.31 o 
  -3   6  15       66.53       87.02     14.21 o 
  -2   6  15        6.14        1.96      9.55 o 
  -1   6  15      115.75      124.58     24.36 o 
   0   6  15      236.83      219.95     22.58 o 
   1   6  15        6.25        8.41     10.35 o 
   2   6  15        0.66       -5.04     10.20 o 
   3   6  15       48.29       51.81     15.23 o 
   4   6  15      170.14      196.33     29.75 o 
   5   6  15       10.35       -2.47     18.97 o 
  -6   7  15        0.03       18.99     16.34 o 
  -5   7  15       66.40       58.35     17.45 o 
  -4   7  15       10.94       39.18     14.58 o 
  -3   7  15      333.40      384.27     32.34 o 
  -2   7  15      387.27      416.76     27.71 o 
  -1   7  15        0.25        7.01     10.41 o 
   0   7  15        1.50        3.25     11.27 o 
   1   7  15       28.53       40.50     16.09 o 
   2   7  15        0.69        1.22     10.33 o 
   3   7  15      141.73      131.23     15.95 o 
   4   7  15      156.21      122.49     18.77 o 
   5   7  15       46.92       27.41     16.31 o 
  -6   8  15       25.80       70.61     19.20 o 
  -5   8  15       23.12       45.85     16.80 o 
  -4   8  15      450.91      441.14     32.78 o 
  -3   8  15      224.31      255.99     21.30 o 
  -2   8  15       44.29       42.89     12.08 o 
  -1   8  15       89.00       62.52     13.24 o 
   0   8  15       13.23       29.74     13.03 o 
   1   8  15        0.21       -0.47     10.36 o 
   2   8  15       41.41       62.13     12.78 o 
   3   8  15       74.71       67.57     13.80 o 
   4   8  15      542.60      617.93     31.75 o 
   5   8  15       34.02       29.46     16.38 o 
  -6   9  15        2.74       47.31     18.37 o 
  -5   9  15       15.94       23.80     21.08 o 
  -4   9  15      606.68      660.66     39.20 o 
  -3   9  15        7.23       17.28     11.66 o 
  -2   9  15       79.29       57.68     13.69 o 
  -1   9  15      186.54      150.79     26.30 o 
   0   9  15        1.90        8.63     12.08 o 
   1   9  15      271.38      270.70     18.92 o 
   2   9  15       13.00       16.40     11.65 o 
   3   9  15       16.41       47.64     13.34 o 
   4   9  15       37.78       27.56     13.11 o 
   5   9  15       61.67       41.08     14.53 o 
  -6  10  15       28.94       77.08     29.86 o 
  -5  10  15        0.04       20.90     21.66 o 
  -4  10  15       45.23       36.36     17.30 o 
  -3  10  15       84.97       60.36     14.25 o 
  -2  10  15       27.54       34.86     12.58 o 
  -1  10  15       14.18        8.86     11.59 o 
   0  10  15       53.07       55.07     15.93 o 
   1  10  15      135.68      154.53     24.04 o 
   2  10  15       57.40       59.73     13.61 o 
   3  10  15      315.07      369.45     25.19 o 
   4  10  15       57.43       50.09     14.45 o 
   5  10  15      106.89       75.49     18.10 o 
  -6  11  15       90.36      109.22     32.11 o 
  -5  11  15        9.76       20.41     22.59 o 
  -4  11  15        1.23       -7.16     14.23 o 
  -3  11  15      209.30      228.94     28.69 o 
  -2  11  15        5.69        8.80     11.41 o 
  -1  11  15      214.40      269.24     22.69 o 
   0  11  15        2.66       21.85     15.18 o 
   1  11  15       14.22       11.22     13.41 o 
   2  11  15        1.40      -10.01     11.05 o 
   3  11  15        1.61        3.37     11.71 o 
   4  11  15      249.43      246.42     20.91 o 
  -5  12  15       98.63       99.47     22.64 o 
  -4  12  15        0.10        6.18     11.41 o 
  -3  12  15      150.49      110.75     26.92 o 
  -2  12  15      375.12      444.09     26.40 o 
  -1  12  15       28.62       49.64     14.61 o 
   0  12  15      511.69      575.88     35.95 o 
   1  12  15        0.05       -0.02     12.60 o 
   2  12  15       50.38       24.46     12.25 o 
   3  12  15        4.45       14.35     12.56 o 
   4  12  15      304.45      366.20     28.70 o 
  -5  13  15       52.92       44.48     18.88 o 
  -4  13  15      598.73      592.70     43.11 o 
  -3  13  15        5.84       -0.45     12.48 o 
  -2  13  15       43.29       26.87     13.81 o 
  -1  13  15       78.16       81.61     27.63 o 
   0  13  15      117.77       97.20     20.27 o 
   1  13  15      180.69      153.06     23.73 o 
   2  13  15        0.00       13.36     13.67 o 
   3  13  15      435.67      508.44     30.84 o 
   4  13  15      473.38      557.48     33.61 o 
  -5  14  15       11.43       11.57     16.94 o 
  -4  14  15        3.67        5.09     13.59 o 
  -3  14  15      227.93      254.47     23.31 o 
  -2  14  15       50.02       39.86     14.27 o 
  -1  14  15      506.68      547.31     35.80 o 
   0  14  15       59.47       97.55     29.17 o 
   1  14  15       40.70       46.44     28.67 o 
   2  14  15      166.38      209.38     22.31 o 
   3  14  15       28.11       31.94     13.59 o 
   4  14  15       38.64       56.78     17.35 o 
  -5  15  15       46.19       43.25     25.79 o 
  -4  15  15        0.16       19.68     15.52 o 
  -3  15  15        1.43       26.73     14.07 o 
  -2  15  15        1.51       -6.82     12.47 o 
  -1  15  15       53.07       74.22     19.92 o 
   0  15  15       49.15       43.99     18.34 o 
   1  15  15       11.43        1.28     16.44 o 
   2  15  15       10.81       22.57     18.10 o 
   3  15  15       66.84       56.52     15.13 o 
  -4  16  15       41.76       31.46     15.51 o 
  -3  16  15       28.96       45.37     15.08 o 
  -2  16  15        0.05        3.42     12.88 o 
  -1  16  15       12.38        3.76     16.27 o 
   0  16  15      119.75      114.33     23.11 o 
   1  16  15      186.63      161.00     31.94 o 
   2  16  15      491.99      559.01     56.83 o 
   3  16  15        3.44        3.26     24.90 o 
  -4  17  15        7.51        1.52     14.33 o 
  -3  17  15        0.02       23.54     14.88 o 
  -2  17  15       87.14      103.28     18.69 o 
  -1  17  15       13.86       39.08     22.04 o 
   0  17  15        8.45       27.27     17.66 o 
   1  17  15        5.59       52.69     19.86 o 
   2  17  15       10.49        8.16     20.10 o 
  -3  18  15       69.84       64.93     17.54 o 
  -2  18  15      208.76      236.32     24.15 o 
  -1  18  15      122.42      127.21     26.55 o 
   0  18  15      119.76       89.65     21.82 o 
   1  18  15       61.03       71.20     26.09 o 
   2  18  15      253.26      256.69     30.47 o 
  -2  19  15        7.89       22.61     15.28 o 
  -1  19  15        0.30        9.44     28.89 o 
   0  19  15      186.43      221.17     42.59 o 
   1  19  15        0.06        6.63     24.62 o 
  -1  20  15        0.61       -9.24     14.16 o 
   0  20  15      524.11      554.93     56.16 o 
  -6   0  16      155.11      217.86     39.00 o 
  -5   0  16      333.89      359.02     44.60 o 
  -4   0  16      696.92      680.96     51.92 o 
  -3   0  16       49.46       42.28     15.60 o 
  -2   0  16       63.90       53.57     27.02 o 
  -1   0  16       99.26      132.11     37.62 o 
   0   0  16       79.34       78.60     11.61 o 
   1   0  16       48.51       33.04     15.69 o 
   2   0  16       42.43       73.72     26.02 o 
   3   0  16      224.58      331.38     44.35 o 
   4   0  16        2.71       -5.19     26.24 o 
   5   0  16      282.15      283.79     43.90 o 
  -6   1  16      252.27      269.13     41.64 o 
  -5   1  16       12.71       35.43     17.58 o 
  -4   1  16      483.18      520.52     33.09 o 
  -3   1  16        0.28        6.16     11.23 o 
  -2   1  16       25.46       22.57      9.56 o 
  -1   1  16       58.68       72.90      9.62 o 
   0   1  16        0.47        4.47      6.22 o 
   1   1  16        0.73        7.41     10.04 o 
   2   1  16      101.92       76.69     15.25 o 
   3   1  16       11.46       -3.68     16.97 o 
   4   1  16       11.45       19.55     19.53 o 
   5   1  16      272.56      299.12     63.96 o 
  -6   2  16        9.24       48.26     17.68 o 
  -5   2  16        7.33       38.37     16.71 o 
  -4   2  16      106.02      116.26     49.67 o 
  -3   2  16       24.31       26.05     11.89 o 
  -2   2  16      659.40      694.57     25.45 o 
  -1   2  16       75.53       42.58      8.39 o 
   0   2  16      274.28      260.93     14.46 o 
   1   2  16      536.12      577.73     23.60 o 
   2   2  16        2.33       -0.69     12.62 o 
   3   2  16       19.61       23.07     13.95 o 
   4   2  16        0.18        7.50     23.93 o 
   5   2  16        3.31        3.05     28.16 o 
  -6   3  16      184.11      199.69     32.95 o 
  -5   3  16        4.57       38.51     16.19 o 
  -4   3  16       26.85       26.52     14.29 o 
  -3   3  16        5.09       21.07     11.74 o 
  -2   3  16        5.46        5.15      9.17 o 
  -1   3  16        2.83       17.60      8.25 o 
   0   3  16      139.38      131.22     17.86 o 
   1   3  16        6.11        4.77     10.16 o 
   2   3  16        0.92       -6.79     12.45 o 
   3   3  16       22.62       31.11     14.77 o 
   4   3  16      421.11      526.05     36.35 o 
  -6   4  16        9.27       43.90     17.02 o 
  -5   4  16       11.87       44.46     17.03 o 
  -4   4  16        8.08       78.79     22.07 o 
  -3   4  16       17.81       25.56     12.06 o 
  -2   4  16       13.76       14.75     12.36 o 
  -1   4  16      529.07      602.99     23.43 o 
   0   4  16       71.63       84.71     22.23 o 
   1   4  16      122.10      143.10     19.83 o 
   2   4  16       59.86       58.90     12.81 o 
   3   4  16        0.02        3.30     13.72 o 
   4   4  16       14.83        0.12     14.37 o 
  -6   5  16      183.93      200.72     26.34 o 
  -5   5  16       27.87       71.93     18.65 o 
  -4   5  16      208.38      217.84     51.59 o 
  -3   5  16        1.03       10.89     10.45 o 
  -2   5  16       44.67       42.02     11.89 o 
  -1   5  16        1.79        8.33      9.61 o 
   0   5  16      172.45      214.84     19.87 o 
   1   5  16       54.99       56.86     12.52 o 
   2   5  16       32.47       27.85     11.89 o 
   3   5  16        1.86        8.50     14.02 o 
   4   5  16      185.88      173.83     30.94 o 
  -6   6  16        5.68       28.78     16.84 o 
  -5   6  16        1.74       28.45     16.20 o 
  -4   6  16        0.36       24.95     14.00 o 
  -3   6  16       18.20       14.70     28.05 o 
  -2   6  16      192.89      200.46     19.41 o 
  -1   6  16      152.96      165.83     34.20 o 
   0   6  16      103.80      130.82     16.61 o 
   1   6  16      290.75      276.26     19.05 o 
   2   6  16      218.02      250.72     19.06 o 
   3   6  16       70.26       49.12     13.62 o 
   4   6  16        2.64        1.85     15.27 o 
  -5   7  16        8.65       49.64     16.52 o 
  -4   7  16      133.30      155.17     24.32 o 
  -3   7  16       28.21        0.69     13.73 o 
  -2   7  16       11.40       27.24     11.76 o 
  -1   7  16       18.31       21.04     11.45 o 
   0   7  16       73.11       72.08     14.50 o 
   1   7  16      319.51      391.86     30.38 o 
   2   7  16       12.09       14.24     12.00 o 
   3   7  16       10.17       -0.97     12.11 o 
   4   7  16      384.52      454.21     30.64 o 
  -5   8  16      118.74      117.44     30.97 o 
  -4   8  16       23.81       42.49     18.07 o 
  -3   8  16       10.34        5.37     15.66 o 
  -2   8  16        6.07       15.08     11.48 o 
  -1   8  16       40.25       33.92     12.49 o 
   0   8  16      308.64      341.37     24.32 o 
   1   8  16      122.66      130.88     20.00 o 
   2   8  16      195.61      176.28     18.61 o 
   3   8  16       13.05       12.83     12.75 o 
   4   8  16        5.25        6.65     12.99 o 
  -5   9  16       98.57      139.43     34.58 o 
  -4   9  16       28.31       27.11     17.67 o 
  -3   9  16       32.39       30.13     13.63 o 
  -2   9  16      122.92      122.57     17.39 o 
  -1   9  16      451.45      465.39     26.77 o 
   0   9  16        2.20       23.65     13.95 o 
   1   9  16       25.71       22.29     14.35 o 
   2   9  16      315.25      419.88     28.40 o 
   3   9  16        3.47       -4.20     12.20 o 
   4   9  16      411.52      494.54     32.84 o 
  -5  10  16        7.09       27.75     23.35 o 
  -4  10  16       47.58       44.49     18.43 o 
  -3  10  16       25.91       30.74     12.87 o 
  -2  10  16       22.21       23.20     12.51 o 
  -1  10  16        5.22       10.95     12.34 o 
   0  10  16        0.09       32.11     21.42 o 
   1  10  16      567.81      604.12     37.03 o 
   2  10  16       64.20       53.95     13.71 o 
   3  10  16      100.60       64.72     14.73 o 
   4  10  16       45.56       45.30     14.69 o 
  -5  11  16       23.19       32.57     24.31 o 
  -4  11  16      325.30      416.84     36.15 o 
  -3  11  16      196.05      204.53     21.26 o 
  -2  11  16       39.54       19.93     13.94 o 
  -1  11  16       10.90       30.49     13.76 o 
   0  11  16       13.20       -4.12     15.54 o 
   1  11  16        0.82        4.11     14.60 o 
   2  11  16      110.80      132.82     19.69 o 
   3  11  16       76.14       59.39     14.73 o 
  -4  12  16       35.96       27.22     16.84 o 
  -3  12  16      214.83      224.40     22.46 o 
  -2  12  16       95.67      114.43     22.88 o 
  -1  12  16      217.87      233.61     27.49 o 
   0  12  16       74.36       97.78     35.04 o 
   1  12  16       84.51       65.93     18.84 o 
   2  12  16      245.40      191.92     21.25 o 
   3  12  16      182.63      155.12     17.62 o 
  -4  13  16       55.52       44.55     18.43 o 
  -3  13  16        1.06       26.21     16.73 o 
  -2  13  16      153.54      184.36     21.00 o 
  -1  13  16        3.46       25.40     13.93 o 
   0  13  16        2.04       31.23     31.46 o 
   1  13  16        6.93       32.25     24.79 o 
   2  13  16      454.13      564.22     41.01 o 
   3  13  16      122.21      108.49     16.90 o 
  -4  14  16       69.12       72.94     17.53 o 
  -3  14  16        6.63       24.68     14.33 o 
  -2  14  16        7.48       28.08     15.23 o 
  -1  14  16        8.42       20.52     13.25 o 
   0  14  16       14.10       23.68     33.56 o 
   1  14  16       19.10       28.62     19.09 o 
   2  14  16       29.40       28.48     21.14 o 
  -3  15  16      137.44      132.54     20.26 o 
  -2  15  16        6.30       19.61     20.87 o 
  -1  15  16       18.36       30.81     15.04 o 
   0  15  16        4.60       10.47     21.79 o 
   1  15  16        5.27        1.11     17.48 o 
   2  15  16       32.05       15.54     18.91 o 
  -3  16  16       92.14      104.11     19.27 o 
  -2  16  16        0.08       -7.70     13.49 o 
  -1  16  16        0.37       20.85     13.74 o 
   0  16  16      140.49      141.19     48.86 o 
   1  16  16      355.70      423.66     55.57 o 
  -2  17  16       44.44       50.17     16.14 o 
  -1  17  16        8.29       28.74     17.90 o 
   0  17  16      180.75      198.70     27.88 o 
   1  17  16       10.32       11.17     25.52 o 
  -5   1  17       54.86       83.88     33.03 o 
  -4   1  17      162.47      109.18     27.32 o 
  -3   1  17        9.99       12.30     13.38 o 
  -2   1  17       76.97       66.90     12.08 o 
  -1   1  17       24.41       28.73      9.96 o 
   0   1  17        2.82       11.49      8.05 o 
   1   1  17       51.86       42.10     10.08 o 
   2   1  17      213.70      168.57     23.75 o 
   3   1  17      228.89      181.76     25.55 o 
   4   1  17      275.81      298.69     46.20 o 
  -5   2  17        6.53       72.87     26.06 o 
  -4   2  17       10.12       56.65     16.39 o 
  -3   2  17       13.68       19.99     12.25 o 
  -2   2  17       77.92       69.21     18.45 o 
  -1   2  17       20.76       34.05     14.92 o 
   0   2  17      153.24      130.87     16.45 o 
   1   2  17       17.33       10.83     11.08 o 
   2   2  17       13.55        6.91     13.68 o 
   3   2  17      110.12       71.44     21.80 o 
  -5   3  17      153.02      173.95     32.28 o 
  -4   3  17       29.18       43.68     19.23 o 
  -3   3  17       18.50       50.27     19.53 o 
  -2   3  17       13.21       17.04     15.00 o 
  -1   3  17       52.69       37.98     10.77 o 
   0   3  17        8.37        9.20      9.57 o 
   1   3  17      314.85      411.61     29.85 o 
   2   3  17      140.25      143.11     16.17 o 
   3   3  17      787.09      875.50     43.69 o 
  -5   4  17       60.16       98.10     20.18 o 
  -4   4  17       53.44       59.58     19.27 o 
  -3   4  17        0.05        7.90     15.46 o 
  -2   4  17       29.47       35.83     16.96 o 
  -1   4  17      173.61      194.99     16.80 o 
   0   4  17       13.09        8.26     10.02 o 
   1   4  17       65.93       61.14     13.31 o 
   2   4  17       58.14       43.40     12.98 o 
   3   4  17       41.06       70.06     14.98 o 
  -5   5  17       89.92      135.42     22.37 o 
  -4   5  17       12.24       16.29     25.28 o 
  -3   5  17       17.25       21.55     16.01 o 
  -2   5  17      139.79       98.75     19.74 o 
  -1   5  17        0.11       17.19     11.78 o 
   0   5  17        0.02        6.88     10.42 o 
   1   5  17       16.49       37.52     12.41 o 
   2   5  17      106.97       81.27     14.60 o 
   3   5  17      296.52      338.03     41.85 o 
  -5   6  17       10.80       40.78     23.00 o 
  -4   6  17       19.99       23.81     20.13 o 
  -3   6  17      106.97      121.12     22.36 o 
  -2   6  17      173.67      197.66     47.14 o 
  -1   6  17       46.53       60.15     13.74 o 
   0   6  17       35.23       34.51     11.68 o 
   1   6  17       40.07       31.69     17.59 o 
   2   6  17       23.73       34.87     13.36 o 
   3   6  17       88.51       93.18     15.80 o 
  -4   7  17      183.36      160.97     24.23 o 
  -3   7  17       71.34       41.83     16.98 o 
  -2   7  17        0.19       20.00     11.34 o 
  -1   7  17       50.23       59.40     13.72 o 
   0   7  17       18.00       17.22     12.92 o 
   1   7  17      265.24      270.11     26.90 o 
   2   7  17       58.86       47.28     13.94 o 
   3   7  17       10.25       22.90     14.08 o 
  -4   8  17        1.68       -2.26     16.27 o 
  -3   8  17       23.84       32.39     16.77 o 
  -2   8  17       11.23       28.53     12.35 o 
  -1   8  17       57.03       64.17     14.27 o 
   0   8  17       21.95       25.46     15.01 o 
   1   8  17       33.28       25.50     15.03 o 
   2   8  17      621.42      681.95     33.31 o 
   3   8  17      210.13      242.29     41.26 o 
  -4   9  17        3.45        1.13     16.55 o 
  -3   9  17        0.04       18.99     17.45 o 
  -2   9  17        0.06       10.50     11.99 o 
  -1   9  17       29.61       32.99     18.81 o 
   0   9  17        0.12       12.80     17.02 o 
   1   9  17       24.77       37.87     15.89 o 
   2   9  17      397.16      448.30     37.49 o 
   3   9  17      287.88      228.83     23.32 o 
  -4  10  17      203.60      266.47     80.93 o 
  -3  10  17       40.04       39.85     18.79 o 
  -2  10  17      229.72      253.99     23.47 o 
  -1  10  17        1.89       14.05     12.96 o 
   0  10  17      222.27      214.33     48.38 o 
   1  10  17        9.36       23.53     15.60 o 
   2  10  17       42.84       35.30     19.16 o 
  -3  11  17       76.96       53.90     19.13 o 
  -2  11  17       36.52       15.81     15.15 o 
  -1  11  17        1.51       22.65     13.92 o 
   0  11  17      453.51      519.97     53.27 o 
   1  11  17       19.19       21.88     16.08 o 
   2  11  17        2.51       -0.49     16.53 o 
  -3  12  17      150.27      160.39     20.65 o 
  -2  12  17       58.09       34.56     15.06 o 
  -1  12  17        5.08       29.72     14.64 o 
   0  12  17        4.38       16.08     30.35 o 
   1  12  17       42.00       41.25     19.73 o 
   2  12  17      107.51       59.70     18.13 o 
  -3  13  17      114.32      101.74     29.72 o 
  -2  13  17        9.04       18.17     14.13 o 
  -1  13  17      392.12      415.11     29.18 o 
   0  13  17       96.38      101.00     21.99 o 
   1  13  17       24.15       46.10     20.22 o 
  -2  14  17      155.95      191.65     29.71 o 
  -1  14  17      144.11      129.77     30.11 o 
   0  14  17        8.35       28.93     19.51 o 
  -3   0  18       29.45       40.81     20.39 o 
  -2   0  18      189.40      236.94     26.14 o 
  -1   0  18       29.94       21.43     16.25 o 
   1   0  18       24.03       16.36     15.86 o 
   2   0  18       37.98       63.03     30.78 o 
  -4   1  18      147.23      166.44     32.89 o 
  -3   1  18       59.28       98.68     25.37 o 
  -2   1  18       39.62       45.06     11.62 o 
  -1   1  18       59.82       70.49     22.39 o 
   0   1  18        0.07       26.37     11.82 o 
   1   1  18       59.61       56.69     12.64 o 
   2   1  18      176.39      167.00     25.14 o 
  -3   2  18      284.94      318.42     39.47 o 
  -2   2  18        4.26        5.07     19.66 o 
  -1   2  18      211.54      223.21     42.24 o 
   0   2  18       15.30       28.85     11.19 o 
   1   2  18       92.64      128.90     17.88 o 
   2   2  18        1.37        7.48     19.15 o 
  -4   3  18        0.07       56.48     24.42 o 
  -3   3  18       32.78       65.44     50.25 o 
  -2   3  18       96.45      104.07     28.64 o 
  -1   3  18        8.57       -0.62     13.15 o 
   0   3  18      106.53      102.38     14.22 o 
   1   3  18       39.18       54.10     13.84 o 
   2   3  18       62.98       78.10     17.84 o 
  -3   4  18       18.94        9.49     15.93 o 
  -2   4  18      176.74      220.94     27.55 o 
  -1   4  18      112.13      102.94     20.58 o 
   0   4  18      103.55       89.47     21.10 o 
   1   4  18       25.43       24.84     14.78 o 
   2   4  18      643.68      686.10     68.41 o 
  -3   5  18        6.43       17.42     16.46 o 
  -2   5  18       67.60       66.11     18.75 o 
  -1   5  18        2.76       21.52     12.10 o 
   0   5  18        2.03       20.10     11.61 o 
   1   5  18       19.53       16.46     15.02 o 
   2   5  18       20.89       60.24     15.16 o 
  -3   6  18      211.10      212.01     50.05 o 
  -2   6  18       37.05       40.89     18.99 o 
  -1   6  18      111.94      158.55     21.82 o 
   0   6  18      152.13      139.58     15.89 o 
   1   6  18      229.02      185.62     21.97 o 
   2   6  18      871.12     1043.42     49.22 o 
  -3   7  18       34.00       47.70     24.64 o 
  -2   7  18       87.32       83.85     20.36 o 
  -1   7  18        1.32       15.75     12.34 o 
   0   7  18      234.12      230.57     19.54 o 
   1   7  18       65.50       62.73     17.65 o 
  -3   8  18       53.13       72.90     20.21 o 
  -2   8  18       17.24       41.80     17.59 o 
  -1   8  18       72.40       68.78     16.43 o 
   0   8  18        9.92       26.81     14.21 o 
   1   8  18      112.03      125.58     18.93 o 
  -2   9  18       34.92       35.87     18.47 o 
  -1   9  18      200.65      246.16     22.80 o 
   0   9  18        0.60        4.78     13.97 o 
   1   9  18       20.15       31.53     16.65 o 
  -2  10  18       20.51       48.63     25.23 o 
  -1  10  18       57.33       81.16     16.30 o 
   0  10  18       17.32       37.45     14.79 o 
                                                 
